# Supplementary material for: De novo basecalling of RNA modifications at single molecule and nucleotide resolution
Source: Genome Biol. 2025 Feb 25;26:38. doi: 10.1186/s13059-025-03498-6 (PMC11853310; doi:10.1186/s13059-025-03498-6)
Supplement: Supplementary file 2 — Additional file 2. Contains all the supplementary Tables for this manuscript. [file 13059_2025_3498_MOESM2_ESM.xlsx]

## Sheet: Table S1
Table S1. List of base-calling models used in this work
Model name	molecule	architecture	model type	trained software	reported bases	median % identity to reference	training set	no. reads used for training	model availability
default_DNA	DNA	hac	flip-flop	taiyaki	ACGT	96.7	propietary ONT	not disclosed	Guppy basecaller
default_RNA	RNA	hac	flip-flop	taiyaki	ACGU	91.1	propietary ONT	not disclosed	Guppy basecaller
PCR_hac_DNA	DNA	hac	flip-flop	taiyaki	ACGT	92	E. coli C600 PCR-amplified gDNA	10498	this work
IVT_hac_RNA	RNA	hac	flip-flop	taiyaki	ACGU	87.4	UCSC_Run1_IVT_RNA	16246	this work
m6ABasecaller	RNA	hac	flip-flop	taiyaki	ACGU m6A	88.9	UCSC_Run1_IVT_RNA METTL3 WT1 & KO1	16,246 9,690 & 5,593	this work
m6A_CC	RNA	hac	flip-flop	taiyaki	ACGU m6A, m5C, 5hmC	not applicable	Curlcakes (Unmodified) Curlcakes (m6A modified) - Rep1	4,000 4,000	Pryszcz and Novoa, Bioinformatics 2022
m6A_CC_yeast	RNA	hac	flip-flop	taiyaki	ACGU m6A, m5C, 5hmC	not applicable	Curlcakes (Unmodified) & IME4 KO Rep1 Curlcakes (m6A modified) - Rep1	4,000 & 8,740 4,000	this work

## Sheet: Table S2
Table S2. Sequencing, basecalling and mapping statistics of the set of DRS datasets used in this work
Species	Cell line /strain	Sample name	Device	Raw reads	Basecalled reads	Mapped reads	Use in this work	ENA/SRA accession (FAST5)	Run additional details	Source
Human (H. sapiens)	HEK293T	WT1	MinION	1040661	1040661	961037	mammal model training	PRJEB40872	NA	Pratanwanich et al. Nature Biotechnology 2021
	HEK293T	WT2	MinION	1380000	1380000	1215776	m6A mapping - de novo	PRJEB40872	NA	Pratanwanich et al. Nature Biotechnology 2021
	HEK293T	WT3	MinION	505670	505670	417964	m6A mapping - de novo	PRJEB40872	NA	Pratanwanich et al. Nature Biotechnology 2021
	HEK293T	METTL3 KO1	MinION	1482210	1482210	1371070	mammal model training	PRJEB40872	NA	Pratanwanich et al. Nature Biotechnology 2021
	HEK293T	METTL3 KO2	MinION	1783589	1783589	1590562	m6A mapping validation	PRJEB40872	NA	Pratanwanich et al. Nature Biotechnology 2021
	HEK293T	METTL3 KO3	MinION	1645075	1645075	1478591	m6A mapping validation	PRJEB40872	NA	Pratanwanich et al. Nature Biotechnology 2021
	HepG2	WT (MinION-Rep1)	MinION	2384666	2384666	2104279	per read analysis	http://sg-nex-data.s3-website-ap-southeast-1.amazonaws.com/#data/sequencing_data_ont/fast5/SGNex_HepG2_directRNA_*	rep5/run2, rep2/run1, rep3/run1	Chen, Ying, et al. bioRxiv 2021
	HepG2	WT (MinION-Rep2)	MinION	3016194	3016194	2637093	per read analysis	http://sg-nex-data.s3-website-ap-southeast-1.amazonaws.com/#data/sequencing_data_ont/fast5/SGNex_HepG2_directRNA_*	rep1/run3, rep6/run1	Chen, Ying, et al. bioRxiv 2021
	HepG2	WT (PromethION)	PromethION	7861846	7861846	6200572	per read analysis	http://sg-nex-data.s3-website-ap-southeast-1.amazonaws.com/#data/sequencing_data_ont/fast5/SGNex_HepG2_directRNA_*	rep5/run1	Chen, Ying, et al. bioRxiv 2021
Mouse (M. musculus)	mESC	mESCs M14 CTR (mESC WT_rep1)	MinION	1589429	1269429	1196648	m6A mapping - de novo	SRP166020	NA	Jenjaroenpun P et al. Nucleic Acids Research 2021
	mESC	mESCs M3 CTR (mESC WT_rep2)	MinION	3163286	3163286	3009065	m6A mapping - de novo	SRP166020	NA	Jenjaroenpun P et al. Nucleic Acids Research 2021
	mESC	mESCs M14 KO	MinION	1810851	1810851	1726480	m6A mapping validation	SRP166020	NA	Jenjaroenpun P et al. Nucleic Acids Research 2021
	mESC	mESCs M3 KO	MinION	1527561	1527561	1437253	m6A mapping validation	SRP166020	NA	Jenjaroenpun P et al. Nucleic Acids Research 2021
	mESC	Untreated rep1	MinION	84633	84633	74813	m6A mapping - de novo	PRJEB61874	NA	This work
	mESC	Untreated rep2	MinION	110129	110129	95679	m6A mapping - de novo	PRJEB61874	NA	This work
	mESC	STM2457-2uM rep1	MinION	134928	134928	120425	m6A mapping validation	PRJEB61874	NA	This work
	mESC	STM2457-2uM rep2	MinION	259489	259489	231177	m6A mapping validation	PRJEB61874	NA	This work
	mESC	STM2457-10uM rep1	MinION	116654	116654	104579	m6A mapping validation	PRJEB61874	NA	This work
	mESC	STM2457-10uM rep2	MinION	171439	171439	151783	m6A mapping validation	PRJEB61874	NA	This work
	mESC	STM2457-20uM rep1	MinION	238134	238134	218627	m6A mapping validation	PRJEB61874	NA	This work
	mESC	STM2457-20uM rep2	MinION	255758	255758	229630	m6A mapping validation	PRJEB61874	NA	This work
	mESC	Untreated CTRL 6days rep1	MinION	82257	82257	70390	m6A mapping - de novo	PRJEB61874	NA	This work
	mESC	Untreated CTRL 6days rep2	MinION	168654	168654	151083	m6A mapping - de novo	PRJEB61874	NA	This work
	mESC	Untreated CTRL 14days rep1	MinION	223419	223419	201601	m6A mapping - de novo	PRJEB61874	NA	This work
	mESC	Untreated CTRL 14days rep2	MinION	200871	200871	180197	m6A mapping - de novo	PRJEB61874	NA	This work
	mESC	METTL3 KO tamox-treated 6d rep1	MinION	194432	194432	174377	m6A mapping validation	PRJEB61874	NA	This work
	mESC	METTL3 KO tamox-treated 6d rep2	MinION	114973	114973	98877	m6A mapping validation	PRJEB61874	NA	This work
	mESC	METTL3 KO tamox-treated 14d rep1	MinION	200658	200658	177840	m6A mapping validation	PRJEB61874	NA	This work
	mESC	METTL3 KO tamox-treated 14d rep2	MinION	253781	253781	223266	m6A mapping validation	PRJEB61874	NA	This work
Yeast (S. cerevisiae)	SK1	IME4 KO Rep1	MinION	694907	694907	313333	m6A_CC_yeast model training, nanoRMS2	GSE126213	NA	Liu*, Begik* et al., Nature Comm 2019
Synthetic (in vitro)	HeLa	In vitro transcriptome (human) rep1	MinION	1334412	1334412	1207119	m6A mapping validation	PRJNA777450	NA	Tavakoli et al., Nature Communications 2023
	HeLa	In vitro transcriptome (human) rep2	MinION	1797774	1797774	1681037	m6A mapping validation	PRJNA777450	NA	Tavakoli et al., Nature Communications 2023
	NA12878	UCSC_Run1_IVT_RNA	MinION	1499009	1499009	151999	IVT model training	nanopore-wgs-consortium	https://github.com/nanopore-wgs-consortium/NA12878/blob/master/nanopore-human-transcriptome/fastq_fast5_bulk.md	Workman et al, Nature Methods, 2019
	Synthetic	Curlcakes (Unmodified) - Rep1	MinION	846895	846895	638007	m6A mapping validation	PRJNA511582	NA
	Synthetic	Curlcakes (Unmodified) - Rep2	MinION	66753	66753	49215	m6A mapping validation	PRJNA511582	NA	Liu*, Begik* et al., Nature Comm 2019
	Synthetic	Curlcakes (m6A modified) - Rep1	MinION	639088	639088	273587	m6A mapping validation	PRJNA511582	NA	Liu*, Begik* et al., Nature Comm 2019
	Synthetic	Curlcakes (m6A modified) - Rep2	MinION	134403	134403	48276	m6A mapping validation	PRJNA511582	NA	Liu*, Begik* et al., Nature Comm 2019
Zebrafish (D. rerio)	4hpf embryos	wt_4hpf_rep2	ProMethION	897768	897768	539603	m6A mapping - de novo	ERR9995536	NA	Begik et al., Nat Methods 2022
Synthetic (in vitro) RNA004	Synthetic	Curlcakes (Unmodified)	ProMethION	3990	3990	3990	RNA004 features and classification	PRJEB82528		This work
	Synthetic	Curlcakes (m6A)	ProMethION	3999	3999	3999	RNA004 features and classification	PRJEB82528	RNA004	This work
	Synthetic	Curlcakes (m5C)	ProMethION	4000	4000	4000	RNA004 features and classification	PRJEB82528	RNA004	This work
	Synthetic	Curlcakes (5hmC)	ProMethION	1235	1235	1235	RNA004 features and classification	PRJEB82528	RNA004	This work
	Synthetic	Curlcakes (m5U)	ProMethION	3998	3998	3998	RNA004 features and classification	PRJEB82528	RNA004	This work
	Synthetic	Curlcakes (ac4C)	ProMethION	4000	4000	4000	RNA004 features and classification	PRJEB82528	RNA004	This work
	Synthetic	Curlcakes (m1Y)	ProMethION	4000	4000	4000	RNA004 features and classification	PRJEB82528	RNA004	This work
	Synthetic	Curlcakes (Y)	ProMethION	3999	3999	3999	RNA004 features and classification	PRJEB82528	RNA004	This work

## Sheet: Table S3
Table S3. Transcriptome-wide median per-site m6A modification frequencies, predicted using two different modification probability thresholds.
	modprob>=0.1	modprob>=0.5
median frequency WT rep1	0.161	0.156
median frequency WT rep2	0.1575	0.151
median frequency METTL3 KO rep1	0.044	0.029
median frequency METTL3 KO rep2	0.042	0.028
median frequency IVT rep1	0.014	0
median frequency IVT rep2	0.016	0
replicable sites in WT	2511	1270
replicable sites in IVT	778	15
True Negatives in IVT*	1263491	1264254
FPR	0.000615375	1.18646e-05
*defined as DRACH motives with >=25 reads coverage in both IVT replicates (N=1264269) not detected as containing m6A

## Sheet: Table S4
Table S4. Predicted m6A modification stoichiometry using m6ABasecaller for the DRS datasets from different species and cell lines used in this work
	Species	Sample	No. mapped reads	No. m6A sites (m6ABasecaller) (25 reads and 5% freq thresholds applied to each sample individually)	Median m6A modification stoichiometry in sites with >25 coverage in all samples and >=5% in WT (m6ABasecaller)
	Human	HEK293T _WT_rep1	1215776	6664	0.156
		HEK293T _WT_rep2	417964	1625	0.151
		HEK293T _WT_pooled_reps	1633740	7922	0.137
		HEK293T_METTL3KO_rep1	1590562	2759	0.029
		HEK293T_METTL3KO_rep2	1478591	2285	0.028
		HEK293T_METTL3KO_pooled_reps	3069153	4769	0.025
		HepG2 WT (MinION-Rep1)	2104279	11854	0.142
		HepG2 WT (MinION-Rep2)	2637093	15770	0.147
		HepG2 WT (PromethION)	6200572	20568	0.12
		HepG2 pooled reps	10941944	28846	0.133
		human_IVT_rep1	1207119	106	0
		human_IVT_rep2	1681037	196	0
		human_IVT_pooled_reps	2888156	236	0
	Mouse	mESC_WT_rep1	1196648	4055	0.188
		mESC_WT_rep2	3009065	8511	0.164
		mESC_METTL14_KO	1726480	3992	0.078
		mESC_METTL3_KO	1437253	1992	0.047
		mESC_DMSO_CTR_1	74813	119	0.152
		mESC_DMSO_CTR_2	95679	197	0.167
		mESC_STM2457_2uM_1	120425	260	0.13
		mESC_STM2457_2uM_2	231177	966	0.136
		mESC_STM2457_10uM_1	104579	139	0.075
		mESC_STM2457_10uM_2	151783	323	0.071
		mESC_STM2457_20uM_1	218627	444	0.047
		mESC_STM2457_20uM_2	229630	520	0.051
		mESC_CTR_6days_rep1	70390	77	0.126
		mESC_CTR_6days_rep2	151083	318	0.144
		mESC_CTR_14days_rep1	201601	518	0.18
		mESC_CTR_14days_rep2	180197	422	0.18
		mESC_Tamoxifen_6days_rep1	174377	309	0.098
		mESC_Tamoxifen_6days_rep2	98877	113	0.112
		mESC_Tamoxifen_14days_rep1	177840	57	0.018
		mESC_Tamoxifen_14days_rep2	223266	77	0.016
	Zebrafish	zebrafish_4hpf	539603	8771	0.147

## Sheet: Table S5
Table S5. List of m6A sites predicted in HEK293T cells using m6ABasecaller
chr1	942770	942771	m6A	.	+
chr1	942896	942897	m6A	.	+
chr1	944312	944313	m6A	.	+
chr1	944420	944421	m6A	.	+
chr1	998994	998995	m6A	.	-
chr1	999042	999043	m6A	.	-
chr1	1217542	1217543	m6A	.	-
chr1	1232630	1232631	m6A	.	+
chr1	1233292	1233293	m6A	.	+
chr1	1233471	1233472	m6A	.	+
chr1	1233775	1233776	m6A	.	+
chr1	1233909	1233910	m6A	.	+
chr1	1233971	1233972	m6A	.	+
chr1	1234556	1234557	m6A	.	+
chr1	1234596	1234597	m6A	.	+
chr1	1234668	1234669	m6A	.	+
chr1	1234815	1234816	m6A	.	+
chr1	1234848	1234849	m6A	.	+
chr1	1235016	1235017	m6A	.	+
chr1	1254930	1254931	m6A	.	-
chr1	1255132	1255133	m6A	.	-
chr1	1255301	1255302	m6A	.	-
chr1	1311787	1311788	m6A	.	-
chr1	1319341	1319342	m6A	.	-
chr1	1320470	1320471	m6A	.	-
chr1	1328668	1328669	m6A	.	+
chr1	1335910	1335911	m6A	.	-
chr1	1348901	1348902	m6A	.	-
chr1	1373739	1373740	m6A	.	-
chr1	1374217	1374218	m6A	.	-
chr1	1400817	1400818	m6A	.	+
chr1	1401303	1401304	m6A	.	+
chr1	1401524	1401525	m6A	.	+
chr1	1401744	1401745	m6A	.	+
chr1	1402079	1402080	m6A	.	-
chr1	1496044	1496045	m6A	.	+
chr1	1541740	1541741	m6A	.	-
chr1	1564878	1564879	m6A	.	-
chr1	1598192	1598193	m6A	.	-
chr1	1598680	1598681	m6A	.	-
chr1	1599144	1599145	m6A	.	-
chr1	1599152	1599153	m6A	.	-
chr1	1662520	1662521	m6A	.	-
chr1	1663220	1663221	m6A	.	-
chr1	1751579	1751580	m6A	.	-
chr1	1751806	1751807	m6A	.	-
chr1	1751945	1751946	m6A	.	-
chr1	1752204	1752205	m6A	.	-
chr1	2307646	2307647	m6A	.	+
chr1	2308290	2308291	m6A	.	+
chr1	2308411	2308412	m6A	.	+
chr1	2309146	2309147	m6A	.	+
chr1	2403131	2403132	m6A	.	+
chr1	2405220	2405221	m6A	.	-
chr1	2405364	2405365	m6A	.	-
chr1	2405529	2405530	m6A	.	-
chr1	2508828	2508829	m6A	.	-
chr1	3631074	3631075	m6A	.	-
chr1	3780393	3780394	m6A	.	-
chr1	3786891	3786892	m6A	.	-
chr1	3787257	3787258	m6A	.	-
chr1	6223667	6223668	m6A	.	-
chr1	6223885	6223886	m6A	.	-
chr1	6224722	6224723	m6A	.	-
chr1	6224740	6224741	m6A	.	-
chr1	6225086	6225087	m6A	.	-
chr1	6589121	6589122	m6A	.	+
chr1	6589198	6589199	m6A	.	+
chr1	6632907	6632908	m6A	.	+
chr1	6633040	6633041	m6A	.	+
chr1	6633148	6633149	m6A	.	+
chr1	6633167	6633168	m6A	.	+
chr1	6634635	6634636	m6A	.	-
chr1	6634813	6634814	m6A	.	-
chr1	6635487	6635488	m6A	.	-
chr1	6635527	6635528	m6A	.	-
chr1	7780934	7780935	m6A	.	+
chr1	9580146	9580147	m6A	.	+
chr1	9580175	9580176	m6A	.	+
chr1	9582404	9582405	m6A	.	+
chr1	9582586	9582587	m6A	.	+
chr1	9582634	9582635	m6A	.	+
chr1	9595972	9595973	m6A	.	+
chr1	9604562	9604563	m6A	.	+
chr1	9680922	9680923	m6A	.	-
chr1	9729784	9729785	m6A	.	-
chr1	9729959	9729960	m6A	.	-
chr1	9730202	9730203	m6A	.	-
chr1	9850506	9850507	m6A	.	-
chr1	10419869	10419870	m6A	.	+
chr1	10419947	10419948	m6A	.	+
chr1	10461303	10461304	m6A	.	-
chr1	10461635	10461636	m6A	.	-
chr1	10462470	10462471	m6A	.	-
chr1	10462836	10462837	m6A	.	-
chr1	10629874	10629875	m6A	.	+
chr1	10629982	10629983	m6A	.	+
chr1	10630717	10630718	m6A	.	+
chr1	11022963	11022964	m6A	.	+
chr1	11023511	11023512	m6A	.	+
chr1	11023639	11023640	m6A	.	+
chr1	11023841	11023842	m6A	.	+
chr1	11023870	11023871	m6A	.	+
chr1	11054705	11054706	m6A	.	-
chr1	11082726	11082727	m6A	.	-
chr1	11082834	11082835	m6A	.	-
chr1	11106792	11106793	m6A	.	-
chr1	11106975	11106976	m6A	.	-
chr1	11107042	11107043	m6A	.	-
chr1	11107262	11107263	m6A	.	-
chr1	11273582	11273583	m6A	.	+
chr1	11285820	11285821	m6A	.	+
chr1	11286047	11286048	m6A	.	+
chr1	11286073	11286074	m6A	.	+
chr1	11674735	11674736	m6A	.	-
chr1	11750280	11750281	m6A	.	+
chr1	11750522	11750523	m6A	.	+
chr1	11919717	11919718	m6A	.	-
chr1	11919989	11919990	m6A	.	-
chr1	11922762	11922763	m6A	.	-
chr1	11925299	11925300	m6A	.	-
chr1	11925665	11925666	m6A	.	-
chr1	11925875	11925876	m6A	.	-
chr1	11926201	11926202	m6A	.	-
chr1	11974712	11974713	m6A	.	+
chr1	11974831	11974832	m6A	.	+
chr1	11975022	11975023	m6A	.	+
chr1	11975135	11975136	m6A	.	+
chr1	11975175	11975176	m6A	.	+
chr1	11975234	11975235	m6A	.	+
chr1	11975274	11975275	m6A	.	+
chr1	11975300	11975301	m6A	.	+
chr1	11981974	11981975	m6A	.	+
chr1	12004850	12004851	m6A	.	+
chr1	12011780	12011781	m6A	.	+
chr1	12011802	12011803	m6A	.	+
chr1	12012041	12012042	m6A	.	+
chr1	12012336	12012337	m6A	.	+
chr1	12012623	12012624	m6A	.	+
chr1	12013063	12013064	m6A	.	+
chr1	15430065	15430066	m6A	.	+
chr1	15727159	15727160	m6A	.	+
chr1	15727170	15727171	m6A	.	+
chr1	15727270	15727271	m6A	.	+
chr1	15727336	15727337	m6A	.	+
chr1	15727459	15727460	m6A	.	+
chr1	15727707	15727708	m6A	.	+
chr1	15728330	15728331	m6A	.	+
chr1	15807364	15807365	m6A	.	-
chr1	16250744	16250745	m6A	.	-
chr1	16250807	16250808	m6A	.	-
chr1	16251568	16251569	m6A	.	-
chr1	16395228	16395229	m6A	.	+
chr1	16395427	16395428	m6A	.	+
chr1	16459161	16459162	m6A	.	+
chr1	16459169	16459170	m6A	.	+
chr1	16459786	16459787	m6A	.	+
chr1	17407203	17407204	m6A	.	-
chr1	17407838	17407839	m6A	.	-
chr1	17407891	17407892	m6A	.	-
chr1	17408108	17408109	m6A	.	-
chr1	17408250	17408251	m6A	.	-
chr1	17408361	17408362	m6A	.	-
chr1	17420763	17420764	m6A	.	-
chr1	19219292	19219293	m6A	.	-
chr1	19219341	19219342	m6A	.	-
chr1	19219462	19219463	m6A	.	-
chr1	19258835	19258836	m6A	.	+
chr1	19258842	19258843	m6A	.	+
chr1	19258878	19258879	m6A	.	+
chr1	19258887	19258888	m6A	.	+
chr1	19328933	19328934	m6A	.	+
chr1	19328940	19328941	m6A	.	+
chr1	19658127	19658128	m6A	.	+
chr1	19658137	19658138	m6A	.	+
chr1	20500092	20500093	m6A	.	-
chr1	20500231	20500232	m6A	.	-
chr1	20500296	20500297	m6A	.	-
chr1	20500308	20500309	m6A	.	-
chr1	20500495	20500496	m6A	.	-
chr1	20501074	20501075	m6A	.	-
chr1	20501137	20501138	m6A	.	-
chr1	20501288	20501289	m6A	.	-
chr1	20650927	20650928	m6A	.	+
chr1	22086722	22086723	m6A	.	+
chr1	22092276	22092277	m6A	.	+
chr1	23083585	23083586	m6A	.	+
chr1	23310260	23310261	m6A	.	-
chr1	23506545	23506546	m6A	.	-
chr1	23558264	23558265	m6A	.	-
chr1	23559439	23559440	m6A	.	-
chr1	23692762	23692763	m6A	.	+
chr1	23751267	23751268	m6A	.	+
chr1	23751464	23751465	m6A	.	+
chr1	23751715	23751716	m6A	.	+
chr1	23751909	23751910	m6A	.	+
chr1	23751950	23751951	m6A	.	+
chr1	23759580	23759581	m6A	.	+
chr1	23759656	23759657	m6A	.	+
chr1	23795369	23795370	m6A	.	+
chr1	24840924	24840925	m6A	.	+
chr1	25338454	25338455	m6A	.	+
chr1	25815684	25815685	m6A	.	+
chr1	25815788	25815789	m6A	.	+
chr1	25816017	25816018	m6A	.	+
chr1	25816220	25816221	m6A	.	+
chr1	25816641	25816642	m6A	.	+
chr1	25816663	25816664	m6A	.	+
chr1	25829799	25829800	m6A	.	+
chr1	25832157	25832158	m6A	.	+
chr1	25832192	25832193	m6A	.	+
chr1	25832722	25832723	m6A	.	+
chr1	25835029	25835030	m6A	.	-
chr1	25835119	25835120	m6A	.	-
chr1	25835221	25835222	m6A	.	-
chr1	25835242	25835243	m6A	.	-
chr1	25835381	25835382	m6A	.	-
chr1	25835533	25835534	m6A	.	-
chr1	25835581	25835582	m6A	.	-
chr1	25835673	25835674	m6A	.	-
chr1	25900964	25900965	m6A	.	-
chr1	26170768	26170769	m6A	.	+
chr1	26281058	26281059	m6A	.	+
chr1	26281152	26281153	m6A	.	+
chr1	26475600	26475601	m6A	.	+
chr1	26826811	26826812	m6A	.	+
chr1	26853902	26853903	m6A	.	+
chr1	26853942	26853943	m6A	.	+
chr1	26854234	26854235	m6A	.	+
chr1	26855045	26855046	m6A	.	+
chr1	26855069	26855070	m6A	.	+
chr1	26879533	26879534	m6A	.	-
chr1	26888994	26888995	m6A	.	-
chr1	26889692	26889693	m6A	.	-
chr1	26946255	26946256	m6A	.	+
chr1	26946289	26946290	m6A	.	+
chr1	27306558	27306559	m6A	.	+
chr1	27306731	27306732	m6A	.	+
chr1	27335581	27335582	m6A	.	+
chr1	27335611	27335612	m6A	.	+
chr1	27405016	27405017	m6A	.	-
chr1	27405533	27405534	m6A	.	-
chr1	27822295	27822296	m6A	.	+
chr1	27850175	27850176	m6A	.	+
chr1	27850294	27850295	m6A	.	+
chr1	27966760	27966761	m6A	.	+
chr1	27966772	27966773	m6A	.	+
chr1	28201187	28201188	m6A	.	-
chr1	28280843	28280844	m6A	.	+
chr1	28281042	28281043	m6A	.	+
chr1	28281196	28281197	m6A	.	+
chr1	28335876	28335877	m6A	.	+
chr1	28538849	28538850	m6A	.	+
chr1	28577580	28577581	m6A	.	+
chr1	28577683	28577684	m6A	.	+
chr1	28603267	28603268	m6A	.	-
chr1	28603514	28603515	m6A	.	-
chr1	28742539	28742540	m6A	.	+
chr1	28742692	28742693	m6A	.	+
chr1	28742770	28742771	m6A	.	+
chr1	28743592	28743593	m6A	.	+
chr1	28743664	28743665	m6A	.	+
chr1	28743702	28743703	m6A	.	+
chr1	28743735	28743736	m6A	.	+
chr1	28743852	28743853	m6A	.	+
chr1	28769031	28769032	m6A	.	+
chr1	28769111	28769112	m6A	.	+
chr1	29119489	29119490	m6A	.	+
chr1	29147964	29147965	m6A	.	-
chr1	29325717	29325718	m6A	.	+
chr1	29326107	29326108	m6A	.	+
chr1	31259844	31259845	m6A	.	-
chr1	31364264	31364265	m6A	.	+
chr1	31364544	31364545	m6A	.	+
chr1	31630540	31630541	m6A	.	-
chr1	31906914	31906915	m6A	.	-
chr1	31938176	31938177	m6A	.	-
chr1	32102656	32102657	m6A	.	+
chr1	32216432	32216433	m6A	.	-
chr1	32216468	32216469	m6A	.	-
chr1	32216507	32216508	m6A	.	-
chr1	32216775	32216776	m6A	.	-
chr1	32366084	32366085	m6A	.	-
chr1	32366315	32366316	m6A	.	-
chr1	32366545	32366546	m6A	.	-
chr1	32376351	32376352	m6A	.	-
chr1	32376506	32376507	m6A	.	-
chr1	32775585	32775586	m6A	.	-
chr1	32775865	32775866	m6A	.	-
chr1	32937067	32937068	m6A	.	-
chr1	32937175	32937176	m6A	.	-
chr1	32937229	32937230	m6A	.	-
chr1	32942358	32942359	m6A	.	-
chr1	33010521	33010522	m6A	.	-
chr1	33299534	33299535	m6A	.	+
chr1	33324255	33324256	m6A	.	-
chr1	33324871	33324872	m6A	.	-
chr1	34855756	34855757	m6A	.	-
chr1	34981830	34981831	m6A	.	-
chr1	35192735	35192736	m6A	.	-
chr1	35566475	35566476	m6A	.	+
chr1	35566601	35566602	m6A	.	+
chr1	36093203	36093204	m6A	.	+
chr1	36093563	36093564	m6A	.	+
chr1	36136949	36136950	m6A	.	-
chr1	36137049	36137050	m6A	.	-
chr1	36137877	36137878	m6A	.	-
chr1	36180293	36180294	m6A	.	+
chr1	36305167	36305168	m6A	.	+
chr1	36341664	36341665	m6A	.	-
chr1	36355350	36355351	m6A	.	-
chr1	37682239	37682240	m6A	.	-
chr1	37682811	37682812	m6A	.	-
chr1	37708388	37708389	m6A	.	+
chr1	37708421	37708422	m6A	.	+
chr1	37709011	37709012	m6A	.	+
chr1	37794283	37794284	m6A	.	+
chr1	37800111	37800112	m6A	.	+
chr1	37809127	37809128	m6A	.	+
chr1	37809448	37809449	m6A	.	+
chr1	37996994	37996995	m6A	.	-
chr1	37997081	37997082	m6A	.	-
chr1	37997174	37997175	m6A	.	-
chr1	37997359	37997360	m6A	.	-
chr1	39004647	39004648	m6A	.	+
chr1	39004751	39004752	m6A	.	+
chr1	39753526	39753527	m6A	.	+
chr1	39753645	39753646	m6A	.	+
chr1	40071801	40071802	m6A	.	+
chr1	40072405	40072406	m6A	.	+
chr1	40073035	40073036	m6A	.	-
chr1	40374054	40374055	m6A	.	+
chr1	40422074	40422075	m6A	.	+
chr1	40770852	40770853	m6A	.	+
chr1	40770948	40770949	m6A	.	+
chr1	40771486	40771487	m6A	.	+
chr1	41011728	41011729	m6A	.	+
chr1	42459689	42459690	m6A	.	+
chr1	42459807	42459808	m6A	.	+
chr1	42746483	42746484	m6A	.	-
chr1	42746528	42746529	m6A	.	-
chr1	42746573	42746574	m6A	.	-
chr1	42766822	42766823	m6A	.	-
chr1	42775274	42775275	m6A	.	+
chr1	42775287	42775288	m6A	.	+
chr1	42775381	42775382	m6A	.	+
chr1	42807216	42807217	m6A	.	-
chr1	42851166	42851167	m6A	.	+
chr1	42851522	42851523	m6A	.	+
chr1	42851651	42851652	m6A	.	+
chr1	42851690	42851691	m6A	.	+
chr1	42851981	42851982	m6A	.	+
chr1	42926229	42926230	m6A	.	-
chr1	42926638	42926639	m6A	.	-
chr1	42926653	42926654	m6A	.	-
chr1	42926691	42926692	m6A	.	-
chr1	42926847	42926848	m6A	.	-
chr1	42926880	42926881	m6A	.	-
chr1	42926964	42926965	m6A	.	-
chr1	43363791	43363792	m6A	.	-
chr1	43363803	43363804	m6A	.	-
chr1	43363874	43363875	m6A	.	-
chr1	43384881	43384882	m6A	.	-
chr1	43386149	43386150	m6A	.	-
chr1	43603929	43603930	m6A	.	+
chr1	43606405	43606406	m6A	.	+
chr1	43623308	43623309	m6A	.	+
chr1	43704664	43704665	m6A	.	+
chr1	43704690	43704691	m6A	.	+
chr1	43930980	43930981	m6A	.	+
chr1	43930996	43930997	m6A	.	+
chr1	43931036	43931037	m6A	.	+
chr1	43947069	43947070	m6A	.	+
chr1	43947254	43947255	m6A	.	+
chr1	43947658	43947659	m6A	.	+
chr1	43949792	43949793	m6A	.	+
chr1	43950044	43950045	m6A	.	+
chr1	43950086	43950087	m6A	.	+
chr1	43967348	43967349	m6A	.	+
chr1	43970112	43970113	m6A	.	+
chr1	43972567	43972568	m6A	.	+
chr1	43972587	43972588	m6A	.	+
chr1	43972773	43972774	m6A	.	+
chr1	43972792	43972793	m6A	.	+
chr1	43990410	43990411	m6A	.	+
chr1	43990457	43990458	m6A	.	+
chr1	43990494	43990495	m6A	.	+
chr1	43990540	43990541	m6A	.	+
chr1	43990546	43990547	m6A	.	+
chr1	43997490	43997491	m6A	.	-
chr1	43997557	43997558	m6A	.	-
chr1	43997707	43997708	m6A	.	-
chr1	44354926	44354927	m6A	.	-
chr1	44756155	44756156	m6A	.	+
chr1	45003167	45003168	m6A	.	-
chr1	45343231	45343232	m6A	.	+
chr1	45343566	45343567	m6A	.	+
chr1	45343832	45343833	m6A	.	+
chr1	45343896	45343897	m6A	.	+
chr1	45654786	45654787	m6A	.	-
chr1	45693472	45693473	m6A	.	+
chr1	46188795	46188796	m6A	.	-
chr1	46278904	46278905	m6A	.	-
chr1	46280267	46280268	m6A	.	-
chr1	46316592	46316593	m6A	.	+
chr1	46344996	46344997	m6A	.	+
chr1	46361575	46361576	m6A	.	+
chr1	46361739	46361740	m6A	.	+
chr1	46635820	46635821	m6A	.	-
chr1	50788061	50788062	m6A	.	-
chr1	50969218	50969219	m6A	.	+
chr1	50969268	50969269	m6A	.	+
chr1	50969802	50969803	m6A	.	+
chr1	50974013	50974014	m6A	.	+
chr1	50974024	50974025	m6A	.	+
chr1	51271170	51271171	m6A	.	+
chr1	51271185	51271186	m6A	.	+
chr1	51271227	51271228	m6A	.	+
chr1	51271313	51271314	m6A	.	+
chr1	52020302	52020303	m6A	.	-
chr1	52020319	52020320	m6A	.	-
chr1	52020561	52020562	m6A	.	-
chr1	52020729	52020730	m6A	.	-
chr1	52032216	52032217	m6A	.	-
chr1	52032359	52032360	m6A	.	-
chr1	52032511	52032512	m6A	.	-
chr1	52032576	52032577	m6A	.	-
chr1	52032874	52032875	m6A	.	-
chr1	52033084	52033085	m6A	.	-
chr1	52033285	52033286	m6A	.	-
chr1	52055018	52055019	m6A	.	-
chr1	52055144	52055145	m6A	.	-
chr1	52086785	52086786	m6A	.	+
chr1	52393624	52393625	m6A	.	-
chr1	52393629	52393630	m6A	.	-
chr1	52416693	52416694	m6A	.	+
chr1	52687608	52687609	m6A	.	-
chr1	52687909	52687910	m6A	.	-
chr1	52687915	52687916	m6A	.	-
chr1	52688008	52688009	m6A	.	-
chr1	52688052	52688053	m6A	.	-
chr1	53214523	53214524	m6A	.	-
chr1	53214729	53214730	m6A	.	-
chr1	53220279	53220280	m6A	.	-
chr1	53765631	53765632	m6A	.	-
chr1	53766297	53766298	m6A	.	-
chr1	53767878	53767879	m6A	.	-
chr1	53967919	53967920	m6A	.	+
chr1	54096781	54096782	m6A	.	+
chr1	54200404	54200405	m6A	.	+
chr1	54216243	54216244	m6A	.	+
chr1	54225594	54225595	m6A	.	-
chr1	54226086	54226087	m6A	.	-
chr1	54226913	54226914	m6A	.	-
chr1	54741584	54741585	m6A	.	+
chr1	54741751	54741752	m6A	.	+
chr1	54741828	54741829	m6A	.	+
chr1	54742138	54742139	m6A	.	+
chr1	54742148	54742149	m6A	.	+
chr1	54742155	54742156	m6A	.	+
chr1	54850696	54850697	m6A	.	-
chr1	54851403	54851404	m6A	.	-
chr1	54851450	54851451	m6A	.	-
chr1	58781697	58781698	m6A	.	-
chr1	58781763	58781764	m6A	.	-
chr1	58781796	58781797	m6A	.	-
chr1	58781893	58781894	m6A	.	-
chr1	58781940	58781941	m6A	.	-
chr1	58782016	58782017	m6A	.	-
chr1	58783077	58783078	m6A	.	-
chr1	62441562	62441563	m6A	.	+
chr1	62444934	62444935	m6A	.	+
chr1	62445286	62445287	m6A	.	+
chr1	62445321	62445322	m6A	.	+
chr1	62445364	62445365	m6A	.	+
chr1	62450266	62450267	m6A	.	+
chr1	62450623	62450624	m6A	.	+
chr1	62450729	62450730	m6A	.	+
chr1	62450747	62450748	m6A	.	+
chr1	62450907	62450908	m6A	.	+
chr1	62451608	62451609	m6A	.	+
chr1	63324608	63324609	m6A	.	+
chr1	63490092	63490093	m6A	.	-
chr1	63659867	63659868	m6A	.	+
chr1	65218903	65218904	m6A	.	+
chr1	67413075	67413076	m6A	.	-
chr1	67413104	67413105	m6A	.	-
chr1	68126085	68126086	m6A	.	-
chr1	68126098	68126099	m6A	.	-
chr1	68193983	68193984	m6A	.	-
chr1	70367972	70367973	m6A	.	+
chr1	70411511	70411512	m6A	.	+
chr1	70439192	70439193	m6A	.	+
chr1	71063587	71063588	m6A	.	-
chr1	75762720	75762721	m6A	.	+
chr1	77092342	77092343	m6A	.	-
chr1	77960363	77960364	m6A	.	-
chr1	84490386	84490387	m6A	.	+
chr1	84506025	84506026	m6A	.	-
chr1	86743243	86743244	m6A	.	+
chr1	86743337	86743338	m6A	.	+
chr1	87328996	87328997	m6A	.	+
chr1	87344991	87344992	m6A	.	+
chr1	93151999	93152000	m6A	.	-
chr1	93156475	93156476	m6A	.	-
chr1	93346593	93346594	m6A	.	+
chr1	93346717	93346718	m6A	.	+
chr1	93360741	93360742	m6A	.	+
chr1	100990413	100990414	m6A	.	-
chr1	100990534	100990535	m6A	.	-
chr1	107056829	107056830	m6A	.	+
chr1	107057128	107057129	m6A	.	+
chr1	107057138	107057139	m6A	.	+
chr1	107057194	107057195	m6A	.	+
chr1	107057823	107057824	m6A	.	+
chr1	107057838	107057839	m6A	.	+
chr1	107058510	107058511	m6A	.	+
chr1	107059134	107059135	m6A	.	+
chr1	108932415	108932416	m6A	.	-
chr1	109238126	109238127	m6A	.	+
chr1	109279710	109279711	m6A	.	-
chr1	109279790	109279791	m6A	.	-
chr1	109280095	109280096	m6A	.	-
chr1	109322940	109322941	m6A	.	-
chr1	109401982	109401983	m6A	.	-
chr1	109593434	109593435	m6A	.	+
chr1	109631970	109631971	m6A	.	+
chr1	109674909	109674910	m6A	.	+
chr1	109674974	109674975	m6A	.	+
chr1	110021961	110021962	m6A	.	+
chr1	110023580	110023581	m6A	.	+
chr1	110053820	110053821	m6A	.	+
chr1	110053832	110053833	m6A	.	+
chr1	110053928	110053929	m6A	.	+
chr1	110053969	110053970	m6A	.	+
chr1	112670688	112670689	m6A	.	+
chr1	112701413	112701414	m6A	.	-
chr1	112914140	112914141	m6A	.	-
chr1	112917256	112917257	m6A	.	-
chr1	112917266	112917267	m6A	.	-
chr1	112917454	112917455	m6A	.	-
chr1	112917577	112917578	m6A	.	-
chr1	112917644	112917645	m6A	.	-
chr1	112917961	112917962	m6A	.	-
chr1	113912305	113912306	m6A	.	+
chr1	114568215	114568216	m6A	.	-
chr1	114717122	114717123	m6A	.	-
chr1	119912928	119912929	m6A	.	-
chr1	119913073	119913074	m6A	.	-
chr1	119913904	119913905	m6A	.	-
chr1	119913940	119913941	m6A	.	-
chr1	119914108	119914109	m6A	.	-
chr1	145746873	145746874	m6A	.	-
chr1	145746953	145746954	m6A	.	-
chr1	145826834	145826835	m6A	.	+
chr1	145848909	145848910	m6A	.	-
chr1	145849248	145849249	m6A	.	-
chr1	145849449	145849450	m6A	.	-
chr1	145911666	145911667	m6A	.	-
chr1	145912272	145912273	m6A	.	-
chr1	145912408	145912409	m6A	.	-
chr1	145912424	145912425	m6A	.	-
chr1	145925813	145925814	m6A	.	-
chr1	147670014	147670015	m6A	.	-
chr1	147670101	147670102	m6A	.	-
chr1	149900254	149900255	m6A	.	+
chr1	149900295	149900296	m6A	.	+
chr1	149900420	149900421	m6A	.	+
chr1	149900687	149900688	m6A	.	+
chr1	149926539	149926540	m6A	.	-
chr1	149926677	149926678	m6A	.	-
chr1	149926758	149926759	m6A	.	-
chr1	150159276	150159277	m6A	.	+
chr1	150159452	150159453	m6A	.	+
chr1	150159560	150159561	m6A	.	+
chr1	150266133	150266134	m6A	.	-
chr1	150266257	150266258	m6A	.	-
chr1	150266512	150266513	m6A	.	-
chr1	150266525	150266526	m6A	.	-
chr1	150294152	150294153	m6A	.	+
chr1	150506959	150506960	m6A	.	+
chr1	150506990	150506991	m6A	.	+
chr1	150507203	150507204	m6A	.	+
chr1	150575324	150575325	m6A	.	-
chr1	150575592	150575593	m6A	.	-
chr1	150576113	150576114	m6A	.	-
chr1	150576836	150576837	m6A	.	-
chr1	150577077	150577078	m6A	.	-
chr1	150577112	150577113	m6A	.	-
chr1	150577303	150577304	m6A	.	-
chr1	150578268	150578269	m6A	.	-
chr1	150579497	150579498	m6A	.	-
chr1	150622182	150622183	m6A	.	-
chr1	150811806	150811807	m6A	.	-
chr1	151034034	151034035	m6A	.	+
chr1	151034062	151034063	m6A	.	+
chr1	151034272	151034273	m6A	.	+
chr1	151035336	151035337	m6A	.	+
chr1	151053129	151053130	m6A	.	-
chr1	151053186	151053187	m6A	.	-
chr1	151053238	151053239	m6A	.	-
chr1	151169080	151169081	m6A	.	+
chr1	151176745	151176746	m6A	.	-
chr1	151176830	151176831	m6A	.	-
chr1	151234217	151234218	m6A	.	+
chr1	151234240	151234241	m6A	.	+
chr1	151248204	151248205	m6A	.	+
chr1	151248246	151248247	m6A	.	+
chr1	151267379	151267380	m6A	.	+
chr1	151286772	151286773	m6A	.	+
chr1	151287174	151287175	m6A	.	+
chr1	151287668	151287669	m6A	.	+
chr1	151287767	151287768	m6A	.	+
chr1	151288168	151288169	m6A	.	+
chr1	151291224	151291225	m6A	.	+
chr1	151291542	151291543	m6A	.	+
chr1	151291596	151291597	m6A	.	+
chr1	151292435	151292436	m6A	.	-
chr1	151292551	151292552	m6A	.	-
chr1	151292592	151292593	m6A	.	-
chr1	151315670	151315671	m6A	.	-
chr1	151315963	151315964	m6A	.	-
chr1	151316230	151316231	m6A	.	-
chr1	151342255	151342256	m6A	.	-
chr1	151342851	151342852	m6A	.	-
chr1	151759923	151759924	m6A	.	-
chr1	153645293	153645294	m6A	.	+
chr1	153645367	153645368	m6A	.	+
chr1	153645388	153645389	m6A	.	+
chr1	153646171	153646172	m6A	.	+
chr1	153661316	153661317	m6A	.	+
chr1	153661506	153661507	m6A	.	+
chr1	153661602	153661603	m6A	.	+
chr1	153728584	153728585	m6A	.	+
chr1	153773302	153773303	m6A	.	+
chr1	153773674	153773675	m6A	.	+
chr1	153930768	153930769	m6A	.	-
chr1	153948028	153948029	m6A	.	-
chr1	153974614	153974615	m6A	.	-
chr1	154207348	154207349	m6A	.	-
chr1	154207439	154207440	m6A	.	-
chr1	154212269	154212270	m6A	.	-
chr1	154349441	154349442	m6A	.	+
chr1	154349453	154349454	m6A	.	+
chr1	154550235	154550236	m6A	.	-
chr1	154550300	154550301	m6A	.	-
chr1	154550395	154550396	m6A	.	-
chr1	154582253	154582254	m6A	.	-
chr1	154584949	154584950	m6A	.	-
chr1	154601057	154601058	m6A	.	-
chr1	154601348	154601349	m6A	.	-
chr1	154601599	154601600	m6A	.	-
chr1	154602142	154602143	m6A	.	-
chr1	154957958	154957959	m6A	.	-
chr1	154962592	154962593	m6A	.	-
chr1	154962885	154962886	m6A	.	-
chr1	154963676	154963677	m6A	.	-
chr1	154963872	154963873	m6A	.	-
chr1	154988541	154988542	m6A	.	+
chr1	154988730	154988731	m6A	.	+
chr1	155062598	155062599	m6A	.	+
chr1	155213718	155213719	m6A	.	+
chr1	155234616	155234617	m6A	.	-
chr1	155234644	155234645	m6A	.	-
chr1	155236407	155236408	m6A	.	-
chr1	155241158	155241159	m6A	.	-
chr1	155247287	155247288	m6A	.	-
chr1	155247603	155247604	m6A	.	-
chr1	155250649	155250650	m6A	.	-
chr1	155256200	155256201	m6A	.	-
chr1	155262229	155262230	m6A	.	-
chr1	155263161	155263162	m6A	.	-
chr1	155263242	155263243	m6A	.	-
chr1	155326995	155326996	m6A	.	+
chr1	155330891	155330892	m6A	.	+
chr1	155611069	155611070	m6A	.	+
chr1	155614268	155614269	m6A	.	+
chr1	155614367	155614368	m6A	.	+
chr1	155614635	155614636	m6A	.	+
chr1	155659632	155659633	m6A	.	-
chr1	155659808	155659809	m6A	.	-
chr1	155659990	155659991	m6A	.	-
chr1	155689225	155689226	m6A	.	+
chr1	155738366	155738367	m6A	.	+
chr1	155738383	155738384	m6A	.	+
chr1	155947876	155947877	m6A	.	-
chr1	156009130	156009131	m6A	.	-
chr1	156009203	156009204	m6A	.	-
chr1	156009467	156009468	m6A	.	-
chr1	156035537	156035538	m6A	.	-
chr1	156037001	156037002	m6A	.	-
chr1	156055417	156055418	m6A	.	+
chr1	156212573	156212574	m6A	.	+
chr1	156212709	156212710	m6A	.	+
chr1	156239738	156239739	m6A	.	+
chr1	156239794	156239795	m6A	.	+
chr1	156249263	156249264	m6A	.	-
chr1	156249605	156249606	m6A	.	-
chr1	156266097	156266098	m6A	.	-
chr1	156266193	156266194	m6A	.	-
chr1	156292768	156292769	m6A	.	-
chr1	156292855	156292856	m6A	.	-
chr1	156293020	156293021	m6A	.	-
chr1	156594284	156594285	m6A	.	+
chr1	156594992	156594993	m6A	.	-
chr1	156722983	156722984	m6A	.	-
chr1	156726981	156726982	m6A	.	-
chr1	156727082	156727083	m6A	.	-
chr1	156727374	156727375	m6A	.	-
chr1	156728974	156728975	m6A	.	+
chr1	156728979	156728980	m6A	.	+
chr1	156729096	156729097	m6A	.	+
chr1	156732052	156732053	m6A	.	+
chr1	156767659	156767660	m6A	.	+
chr1	156786673	156786674	m6A	.	+
chr1	156786747	156786748	m6A	.	+
chr1	156786766	156786767	m6A	.	+
chr1	159918401	159918402	m6A	.	-
chr1	160091931	160091932	m6A	.	-
chr1	160093147	160093148	m6A	.	-
chr1	160217364	160217365	m6A	.	-
chr1	160217448	160217449	m6A	.	-
chr1	160217489	160217490	m6A	.	-
chr1	160277506	160277507	m6A	.	-
chr1	160279136	160279137	m6A	.	-
chr1	160289576	160289577	m6A	.	-
chr1	161120766	161120767	m6A	.	+
chr1	161121711	161121712	m6A	.	-
chr1	161122120	161122121	m6A	.	-
chr1	161122204	161122205	m6A	.	-
chr1	161122267	161122268	m6A	.	-
chr1	161124285	161124286	m6A	.	-
chr1	161158705	161158706	m6A	.	+
chr1	161158717	161158718	m6A	.	+
chr1	161160992	161160993	m6A	.	+
chr1	161171321	161171322	m6A	.	-
chr1	161171666	161171667	m6A	.	-
chr1	161171967	161171968	m6A	.	-
chr1	161209545	161209546	m6A	.	+
chr1	161229158	161229159	m6A	.	+
chr1	161229344	161229345	m6A	.	+
chr1	161230070	161230071	m6A	.	+
chr1	161230358	161230359	m6A	.	+
chr1	161230504	161230505	m6A	.	+
chr1	161749979	161749980	m6A	.	+
chr1	161958505	161958506	m6A	.	+
chr1	162812665	162812666	m6A	.	+
chr1	166849366	166849367	m6A	.	+
chr1	166849921	166849922	m6A	.	+
chr1	166852790	166852791	m6A	.	+
chr1	166852950	166852951	m6A	.	+
chr1	167541058	167541059	m6A	.	-
chr1	167546157	167546158	m6A	.	-
chr1	167553625	167553626	m6A	.	-
chr1	167787967	167787968	m6A	.	+
chr1	167789827	167789828	m6A	.	+
chr1	167789967	167789968	m6A	.	+
chr1	167790477	167790478	m6A	.	+
chr1	168200085	168200086	m6A	.	+
chr1	171784397	171784398	m6A	.	+
chr1	171796526	171796527	m6A	.	+
chr1	171796678	171796679	m6A	.	+
chr1	171796786	171796787	m6A	.	+
chr1	171796797	171796798	m6A	.	+
chr1	173857679	173857680	m6A	.	+
chr1	175014469	175014470	m6A	.	-
chr1	179095107	179095108	m6A	.	+
chr1	179095264	179095265	m6A	.	+
chr1	179095296	179095297	m6A	.	+
chr1	179095320	179095321	m6A	.	+
chr1	180196420	180196421	m6A	.	+
chr1	180196528	180196529	m6A	.	+
chr1	180196592	180196593	m6A	.	+
chr1	180502789	180502790	m6A	.	-
chr1	181088824	181088825	m6A	.	+
chr1	181089738	181089739	m6A	.	+
chr1	181090002	181090003	m6A	.	+
chr1	181090150	181090151	m6A	.	+
chr1	181090216	181090217	m6A	.	+
chr1	181090302	181090303	m6A	.	+
chr1	182384399	182384400	m6A	.	-
chr1	182384544	182384545	m6A	.	-
chr1	182384642	182384643	m6A	.	-
chr1	182599131	182599132	m6A	.	-
chr1	182599813	182599814	m6A	.	-
chr1	182600183	182600184	m6A	.	-
chr1	182600403	182600404	m6A	.	-
chr1	183553235	183553236	m6A	.	+
chr1	183635531	183635532	m6A	.	-
chr1	185297820	185297821	m6A	.	-
chr1	185299766	185299767	m6A	.	-
chr1	185300065	185300066	m6A	.	-
chr1	185311270	185311271	m6A	.	-
chr1	201465737	201465738	m6A	.	-
chr1	201465890	201465891	m6A	.	-
chr1	201466007	201466008	m6A	.	-
chr1	201870665	201870666	m6A	.	+
chr1	201876249	201876250	m6A	.	+
chr1	201876464	201876465	m6A	.	+
chr1	201969555	201969556	m6A	.	+
chr1	201969678	201969679	m6A	.	+
chr1	201969876	201969877	m6A	.	+
chr1	201982907	201982908	m6A	.	+
chr1	202006017	202006018	m6A	.	+
chr1	202144543	202144544	m6A	.	-
chr1	202331830	202331831	m6A	.	-
chr1	202881049	202881050	m6A	.	-
chr1	202881062	202881063	m6A	.	-
chr1	202892488	202892489	m6A	.	-
chr1	202941243	202941244	m6A	.	-
chr1	202941249	202941250	m6A	.	-
chr1	203014966	203014967	m6A	.	+
chr1	203015004	203015005	m6A	.	+
chr1	205531406	205531407	m6A	.	+
chr1	205531465	205531466	m6A	.	+
chr1	205531770	205531771	m6A	.	+
chr1	205531879	205531880	m6A	.	+
chr1	205717042	205717043	m6A	.	-
chr1	205717803	205717804	m6A	.	-
chr1	205718407	205718408	m6A	.	-
chr1	206591770	206591771	m6A	.	-
chr1	206732746	206732747	m6A	.	+
chr1	212100791	212100792	m6A	.	+
chr1	212102905	212102906	m6A	.	+
chr1	212364628	212364629	m6A	.	-
chr1	212365025	212365026	m6A	.	-
chr1	212445956	212445957	m6A	.	+
chr1	212446229	212446230	m6A	.	+
chr1	212619492	212619493	m6A	.	+
chr1	212619742	212619743	m6A	.	+
chr1	212620351	212620352	m6A	.	+
chr1	212738465	212738466	m6A	.	-
chr1	212738517	212738518	m6A	.	-
chr1	214332143	214332144	m6A	.	+
chr1	220147903	220147904	m6A	.	+
chr1	220813556	220813557	m6A	.	+
chr1	220813628	220813629	m6A	.	+
chr1	220813941	220813942	m6A	.	+
chr1	220814187	220814188	m6A	.	+
chr1	223774908	223774909	m6A	.	+
chr1	223774942	223774943	m6A	.	+
chr1	224189681	224189682	m6A	.	+
chr1	224189687	224189688	m6A	.	+
chr1	224190174	224190175	m6A	.	+
chr1	224227410	224227411	m6A	.	-
chr1	224287924	224287925	m6A	.	-
chr1	224389622	224389623	m6A	.	-
chr1	224389738	224389739	m6A	.	-
chr1	224398209	224398210	m6A	.	-
chr1	225401667	225401668	m6A	.	-
chr1	225403170	225403171	m6A	.	-
chr1	225495573	225495574	m6A	.	-
chr1	225920458	225920459	m6A	.	-
chr1	226895547	226895548	m6A	.	+
chr1	226895670	226895671	m6A	.	+
chr1	226965190	226965191	m6A	.	+
chr1	226965273	226965274	m6A	.	+
chr1	226987400	226987401	m6A	.	+
chr1	227731567	227731568	m6A	.	-
chr1	227731733	227731734	m6A	.	-
chr1	227732209	227732210	m6A	.	-
chr1	227732470	227732471	m6A	.	-
chr1	227747810	227747811	m6A	.	+
chr1	227748084	227748085	m6A	.	+
chr1	227748107	227748108	m6A	.	+
chr1	227780942	227780943	m6A	.	+
chr1	227781000	227781001	m6A	.	+
chr1	227781004	227781005	m6A	.	+
chr1	228097978	228097979	m6A	.	+
chr1	228100861	228100862	m6A	.	-
chr1	228100982	228100983	m6A	.	-
chr1	228101122	228101123	m6A	.	-
chr1	228106736	228106737	m6A	.	-
chr1	228141201	228141202	m6A	.	+
chr1	228174993	228174994	m6A	.	+
chr1	228175357	228175358	m6A	.	+
chr1	228175487	228175488	m6A	.	+
chr1	228175718	228175719	m6A	.	+
chr1	228394872	228394873	m6A	.	-
chr1	228394885	228394886	m6A	.	-
chr1	228457237	228457238	m6A	.	-
chr1	228457390	228457391	m6A	.	-
chr1	228494092	228494093	m6A	.	+
chr1	229303983	229303984	m6A	.	+
chr1	229486382	229486383	m6A	.	-
chr1	229486463	229486464	m6A	.	-
chr1	229518109	229518110	m6A	.	-
chr1	229518149	229518150	m6A	.	-
chr1	229594453	229594454	m6A	.	-
chr1	229594474	229594475	m6A	.	-
chr1	229594565	229594566	m6A	.	-
chr1	229594777	229594778	m6A	.	-
chr1	229602549	229602550	m6A	.	-
chr1	229602723	229602724	m6A	.	-
chr1	229637192	229637193	m6A	.	+
chr1	229638122	229638123	m6A	.	+
chr1	229638199	229638200	m6A	.	+
chr1	229659324	229659325	m6A	.	+
chr1	229659376	229659377	m6A	.	+
chr1	229659575	229659576	m6A	.	+
chr1	230279363	230279364	m6A	.	+
chr1	230280049	230280050	m6A	.	+
chr1	230693442	230693443	m6A	.	+
chr1	230693620	230693621	m6A	.	+
chr1	230838495	230838496	m6A	.	-
chr1	230838888	230838889	m6A	.	-
chr1	230838947	230838948	m6A	.	-
chr1	230839038	230839039	m6A	.	-
chr1	230839375	230839376	m6A	.	-
chr1	230839861	230839862	m6A	.	-
chr1	231019764	231019765	m6A	.	-
chr1	231019816	231019817	m6A	.	-
chr1	231019841	231019842	m6A	.	-
chr1	231019920	231019921	m6A	.	-
chr1	231020022	231020023	m6A	.	-
chr1	231267825	231267826	m6A	.	+
chr1	231267848	231267849	m6A	.	+
chr1	231277595	231277596	m6A	.	+
chr1	231277653	231277654	m6A	.	+
chr1	231364047	231364048	m6A	.	-
chr1	232950670	232950671	m6A	.	+
chr1	232970025	232970026	m6A	.	+
chr1	234383781	234383782	m6A	.	+
chr1	234383851	234383852	m6A	.	+
chr1	234606036	234606037	m6A	.	-
chr1	234607032	234607033	m6A	.	-
chr1	234607143	234607144	m6A	.	-
chr1	234607356	234607357	m6A	.	-
chr1	234607416	234607417	m6A	.	-
chr1	234607448	234607449	m6A	.	-
chr1	234607451	234607452	m6A	.	-
chr1	234608604	234608605	m6A	.	-
chr1	234609402	234609403	m6A	.	-
chr1	235131817	235131818	m6A	.	-
chr1	235131847	235131848	m6A	.	-
chr1	235414485	235414486	m6A	.	+
chr1	235551840	235551841	m6A	.	-
chr1	236550899	236550900	m6A	.	-
chr1	244409537	244409538	m6A	.	-
chr1	244706101	244706102	m6A	.	+
chr1	246767248	246767249	m6A	.	+
chr2	675617	675618	m6A	.	-
chr2	675622	675623	m6A	.	-
chr2	3189436	3189437	m6A	.	-
chr2	3479267	3479268	m6A	.	+
chr2	3479488	3479489	m6A	.	+
chr2	3561475	3561476	m6A	.	+
chr2	8682403	8682404	m6A	.	+
chr2	8683797	8683798	m6A	.	+
chr2	8683871	8683872	m6A	.	+
chr2	8683899	8683900	m6A	.	+
chr2	8684003	8684004	m6A	.	+
chr2	9488172	9488173	m6A	.	+
chr2	9584089	9584090	m6A	.	-
chr2	9630210	9630211	m6A	.	-
chr2	10302940	10302941	m6A	.	+
chr2	10419866	10419867	m6A	.	+
chr2	10426836	10426837	m6A	.	+
chr2	10783440	10783441	m6A	.	-
chr2	10784187	10784188	m6A	.	-
chr2	18555348	18555349	m6A	.	-
chr2	18555447	18555448	m6A	.	-
chr2	20447658	20447659	m6A	.	+
chr2	20447724	20447725	m6A	.	+
chr2	20447733	20447734	m6A	.	+
chr2	20448105	20448106	m6A	.	+
chr2	20448153	20448154	m6A	.	+
chr2	20448206	20448207	m6A	.	+
chr2	20448658	20448659	m6A	.	+
chr2	20448701	20448702	m6A	.	+
chr2	20618001	20618002	m6A	.	-
chr2	20618921	20618922	m6A	.	-
chr2	20618942	20618943	m6A	.	-
chr2	20619047	20619048	m6A	.	-
chr2	20619233	20619234	m6A	.	-
chr2	24067737	24067738	m6A	.	-
chr2	24815583	24815584	m6A	.	+
chr2	24819584	24819585	m6A	.	-
chr2	24819702	24819703	m6A	.	+
chr2	24819739	24819740	m6A	.	+
chr2	24819831	24819832	m6A	.	-
chr2	24819866	24819867	m6A	.	+
chr2	24819909	24819910	m6A	.	+
chr2	24821543	24821544	m6A	.	+
chr2	24821630	24821631	m6A	.	+
chr2	24821842	24821843	m6A	.	+
chr2	26034246	26034247	m6A	.	+
chr2	26781041	26781042	m6A	.	+
chr2	26781061	26781062	m6A	.	+
chr2	26793874	26793875	m6A	.	+
chr2	26794029	26794030	m6A	.	+
chr2	26794317	26794318	m6A	.	+
chr2	26947340	26947341	m6A	.	+
chr2	26947554	26947555	m6A	.	+
chr2	26948146	26948147	m6A	.	+
chr2	26948552	26948553	m6A	.	+
chr2	27040805	27040806	m6A	.	+
chr2	27041630	27041631	m6A	.	+
chr2	27056067	27056068	m6A	.	+
chr2	27070492	27070493	m6A	.	-
chr2	27087338	27087339	m6A	.	+
chr2	27099873	27099874	m6A	.	+
chr2	27130975	27130976	m6A	.	-
chr2	27131347	27131348	m6A	.	-
chr2	27131381	27131382	m6A	.	-
chr2	27199593	27199594	m6A	.	-
chr2	27199786	27199787	m6A	.	-
chr2	27200049	27200050	m6A	.	-
chr2	27200306	27200307	m6A	.	-
chr2	27207361	27207362	m6A	.	-
chr2	27207567	27207568	m6A	.	-
chr2	27232049	27232050	m6A	.	+
chr2	27243612	27243613	m6A	.	+
chr2	27243656	27243657	m6A	.	+
chr2	27309550	27309551	m6A	.	-
chr2	27309785	27309786	m6A	.	-
chr2	27326173	27326174	m6A	.	-
chr2	27326438	27326439	m6A	.	-
chr2	27326511	27326512	m6A	.	-
chr2	27326538	27326539	m6A	.	-
chr2	27326561	27326562	m6A	.	-
chr2	27326806	27326807	m6A	.	-
chr2	27326870	27326871	m6A	.	-
chr2	27381341	27381342	m6A	.	-
chr2	27381542	27381543	m6A	.	-
chr2	27381570	27381571	m6A	.	-
chr2	27384833	27384834	m6A	.	-
chr2	27384916	27384917	m6A	.	-
chr2	27650203	27650204	m6A	.	+
chr2	27650381	27650382	m6A	.	+
chr2	27657366	27657367	m6A	.	-
chr2	27657460	27657461	m6A	.	-
chr2	27661241	27661242	m6A	.	-
chr2	28800770	28800771	m6A	.	+
chr2	38781573	38781574	m6A	.	+
chr2	38781586	38781587	m6A	.	+
chr2	38781656	38781657	m6A	.	+
chr2	38781763	38781764	m6A	.	+
chr2	38781927	38781928	m6A	.	+
chr2	42350907	42350908	m6A	.	-
chr2	42351202	42351203	m6A	.	-
chr2	43222560	43222561	m6A	.	-
chr2	43223955	43223956	m6A	.	-
chr2	43223972	43223973	m6A	.	-
chr2	43224172	43224173	m6A	.	-
chr2	43224197	43224198	m6A	.	-
chr2	43901369	43901370	m6A	.	-
chr2	45005338	45005339	m6A	.	-
chr2	45006182	45006183	m6A	.	-
chr2	45006218	45006219	m6A	.	-
chr2	45006248	45006249	m6A	.	-
chr2	46905149	46905150	m6A	.	-
chr2	46905176	46905177	m6A	.	-
chr2	47160403	47160404	m6A	.	-
chr2	47799438	47799439	m6A	.	+
chr2	47799732	47799733	m6A	.	+
chr2	47800752	47800753	m6A	.	+
chr2	47800757	47800758	m6A	.	+
chr2	47801004	47801005	m6A	.	+
chr2	47801074	47801075	m6A	.	+
chr2	47801119	47801120	m6A	.	+
chr2	54972368	54972369	m6A	.	-
chr2	55050061	55050062	m6A	.	-
chr2	61478340	61478341	m6A	.	-
chr2	61888181	61888182	m6A	.	-
chr2	64990112	64990113	m6A	.	+
chr2	64990148	64990149	m6A	.	+
chr2	65021215	65021216	m6A	.	+
chr2	65021342	65021343	m6A	.	+
chr2	65021445	65021446	m6A	.	+
chr2	65021635	65021636	m6A	.	+
chr2	65022105	65022106	m6A	.	+
chr2	65022638	65022639	m6A	.	+
chr2	65023505	65023506	m6A	.	+
chr2	65268722	65268723	m6A	.	+
chr2	68174815	68174816	m6A	.	+
chr2	68174835	68174836	m6A	.	+
chr2	69904602	69904603	m6A	.	+
chr2	70087769	70087770	m6A	.	+
chr2	70296508	70296509	m6A	.	-
chr2	70296603	70296604	m6A	.	-
chr2	70297144	70297145	m6A	.	-
chr2	70297382	70297383	m6A	.	-
chr2	71078461	71078462	m6A	.	+
chr2	71078546	71078547	m6A	.	+
chr2	72891520	72891521	m6A	.	+
chr2	73226133	73226134	m6A	.	+
chr2	73762668	73762669	m6A	.	-
chr2	73762696	73762697	m6A	.	-
chr2	73762790	73762791	m6A	.	-
chr2	74367087	74367088	m6A	.	-
chr2	74457878	74457879	m6A	.	+
chr2	74460595	74460596	m6A	.	+
chr2	74461312	74461313	m6A	.	-
chr2	74461647	74461648	m6A	.	-
chr2	74461827	74461828	m6A	.	-
chr2	74461992	74461993	m6A	.	-
chr2	74462514	74462515	m6A	.	-
chr2	74462735	74462736	m6A	.	-
chr2	74462981	74462982	m6A	.	-
chr2	74464720	74464721	m6A	.	-
chr2	74472074	74472075	m6A	.	-
chr2	74472080	74472081	m6A	.	-
chr2	74507121	74507122	m6A	.	-
chr2	74890961	74890962	m6A	.	+
chr2	74891056	74891057	m6A	.	+
chr2	74891066	74891067	m6A	.	+
chr2	74891264	74891265	m6A	.	+
chr2	74891649	74891650	m6A	.	+
chr2	74892157	74892158	m6A	.	+
chr2	84906589	84906590	m6A	.	+
chr2	85046216	85046217	m6A	.	+
chr2	85053464	85053465	m6A	.	+
chr2	85549869	85549870	m6A	.	-
chr2	86026461	86026462	m6A	.	-
chr2	86026552	86026553	m6A	.	-
chr2	86026863	86026864	m6A	.	-
chr2	86144376	86144377	m6A	.	-
chr2	86505507	86505508	m6A	.	-
chr2	86505716	86505717	m6A	.	-
chr2	86773501	86773502	m6A	.	+
chr2	86773597	86773598	m6A	.	+
chr2	95087304	95087305	m6A	.	-
chr2	95087429	95087430	m6A	.	-
chr2	96186092	96186093	m6A	.	-
chr2	96186653	96186654	m6A	.	-
chr2	96186841	96186842	m6A	.	-
chr2	96208483	96208484	m6A	.	-
chr2	96271367	96271368	m6A	.	+
chr2	96271402	96271403	m6A	.	+
chr2	96284574	96284575	m6A	.	-
chr2	96303214	96303215	m6A	.	-
chr2	96593788	96593789	m6A	.	-
chr2	96593796	96593797	m6A	.	-
chr2	96706166	96706167	m6A	.	-
chr2	96706212	96706213	m6A	.	-
chr2	96706360	96706361	m6A	.	-
chr2	96707078	96707079	m6A	.	-
chr2	96707107	96707108	m6A	.	-
chr2	96707141	96707142	m6A	.	-
chr2	96848121	96848122	m6A	.	-
chr2	98600644	98600645	m6A	.	-
chr2	98608319	98608320	m6A	.	-
chr2	98608719	98608720	m6A	.	+
chr2	98609892	98609893	m6A	.	+
chr2	101019246	101019247	m6A	.	+
chr2	105361177	105361178	m6A	.	-
chr2	105893048	105893049	m6A	.	+
chr2	105893633	105893634	m6A	.	+
chr2	105893702	105893703	m6A	.	+
chr2	110212352	110212353	m6A	.	-
chr2	110212418	110212419	m6A	.	-
chr2	112589008	112589009	m6A	.	+
chr2	112589025	112589026	m6A	.	+
chr2	112646886	112646887	m6A	.	+
chr2	112659371	112659372	m6A	.	+
chr2	112659515	112659516	m6A	.	+
chr2	112659539	112659540	m6A	.	+
chr2	112663061	112663062	m6A	.	+
chr2	117830818	117830819	m6A	.	+
chr2	119245608	119245609	m6A	.	+
chr2	119263359	119263360	m6A	.	+
chr2	119263470	119263471	m6A	.	+
chr2	119264330	119264331	m6A	.	+
chr2	119264584	119264585	m6A	.	+
chr2	119265352	119265353	m6A	.	+
chr2	119372321	119372322	m6A	.	+
chr2	119681143	119681144	m6A	.	+
chr2	119681241	119681242	m6A	.	+
chr2	119681739	119681740	m6A	.	+
chr2	119681805	119681806	m6A	.	+
chr2	119681870	119681871	m6A	.	+
chr2	119681955	119681956	m6A	.	+
chr2	119681965	119681966	m6A	.	+
chr2	120221726	120221727	m6A	.	-
chr2	120221893	120221894	m6A	.	-
chr2	120221909	120221910	m6A	.	-
chr2	120222146	120222147	m6A	.	-
chr2	120222342	120222343	m6A	.	-
chr2	120222494	120222495	m6A	.	-
chr2	120222950	120222951	m6A	.	-
chr2	121727670	121727671	m6A	.	-
chr2	121727776	121727777	m6A	.	-
chr2	121765554	121765555	m6A	.	+
chr2	126696314	126696315	m6A	.	+
chr2	127289708	127289709	m6A	.	-
chr2	127702249	127702250	m6A	.	+
chr2	127702383	127702384	m6A	.	+
chr2	127702618	127702619	m6A	.	+
chr2	127702691	127702692	m6A	.	+
chr2	127703695	127703696	m6A	.	+
chr2	127846711	127846712	m6A	.	-
chr2	127847719	127847720	m6A	.	-
chr2	127941239	127941240	m6A	.	-
chr2	127941827	127941828	m6A	.	-
chr2	127942111	127942112	m6A	.	-
chr2	128265846	128265847	m6A	.	-
chr2	128267055	128267056	m6A	.	-
chr2	128267811	128267812	m6A	.	-
chr2	130151983	130151984	m6A	.	-
chr2	130152282	130152283	m6A	.	-
chr2	130346496	130346497	m6A	.	+
chr2	130347603	130347604	m6A	.	+
chr2	131048375	131048376	m6A	.	-
chr2	131052251	131052252	m6A	.	-
chr2	131052374	131052375	m6A	.	-
chr2	131149552	131149553	m6A	.	+
chr2	131484047	131484048	m6A	.	-
chr2	131533445	131533446	m6A	.	+
chr2	135876270	135876271	m6A	.	-
chr2	152735001	152735002	m6A	.	+
chr2	152759758	152759759	m6A	.	+
chr2	172099766	172099767	m6A	.	-
chr2	172099772	172099773	m6A	.	-
chr2	172100267	172100268	m6A	.	-
chr2	172100519	172100520	m6A	.	-
chr2	172100804	172100805	m6A	.	-
chr2	172101526	172101527	m6A	.	-
chr2	173368486	173368487	m6A	.	+
chr2	176094689	176094690	m6A	.	+
chr2	176094796	176094797	m6A	.	+
chr2	176095017	176095018	m6A	.	+
chr2	176109012	176109013	m6A	.	+
chr2	176109285	176109286	m6A	.	+
chr2	176109324	176109325	m6A	.	+
chr2	176119308	176119309	m6A	.	+
chr2	177216065	177216066	m6A	.	+
chr2	177219580	177219581	m6A	.	+
chr2	177221251	177221252	m6A	.	+
chr2	181062970	181062971	m6A	.	+
chr2	186509230	186509231	m6A	.	+
chr2	189666196	189666197	m6A	.	+
chr2	189666224	189666225	m6A	.	+
chr2	189666662	189666663	m6A	.	+
chr2	189666894	189666895	m6A	.	+
chr2	189667367	189667368	m6A	.	+
chr2	189670510	189670511	m6A	.	+
chr2	189771556	189771557	m6A	.	-
chr2	197400432	197400433	m6A	.	-
chr2	197707114	197707115	m6A	.	+
chr2	199955873	199955874	m6A	.	+
chr2	199956037	199956038	m6A	.	+
chr2	199956167	199956168	m6A	.	+
chr2	199963836	199963837	m6A	.	+
chr2	200823530	200823531	m6A	.	+
chr2	200892091	200892092	m6A	.	+
chr2	200903648	200903649	m6A	.	+
chr2	200903658	200903659	m6A	.	+
chr2	200903753	200903754	m6A	.	+
chr2	201480121	201480122	m6A	.	+
chr2	201480155	201480156	m6A	.	+
chr2	202206882	202206883	m6A	.	-
chr2	202206991	202206992	m6A	.	-
chr2	206159746	206159747	m6A	.	+
chr2	206162839	206162840	m6A	.	+
chr2	208121730	208121731	m6A	.	-
chr2	208121748	208121749	m6A	.	-
chr2	216414809	216414810	m6A	.	+
chr2	216415249	216415250	m6A	.	+
chr2	218404444	218404445	m6A	.	+
chr2	218404927	218404928	m6A	.	+
chr2	218594664	218594665	m6A	.	+
chr2	218594704	218594705	m6A	.	+
chr2	218596014	218596015	m6A	.	+
chr2	218661000	218661001	m6A	.	+
chr2	218663951	218663952	m6A	.	-
chr2	218664089	218664090	m6A	.	-
chr2	218664096	218664097	m6A	.	-
chr2	218664185	218664186	m6A	.	-
chr2	218738004	218738005	m6A	.	+
chr2	218738454	218738455	m6A	.	+
chr2	218738904	218738905	m6A	.	+
chr2	218739141	218739142	m6A	.	+
chr2	218754328	218754329	m6A	.	+
chr2	219076121	219076122	m6A	.	-
chr2	219076350	219076351	m6A	.	-
chr2	219172434	219172435	m6A	.	-
chr2	219172784	219172785	m6A	.	-
chr2	219173005	219173006	m6A	.	-
chr2	219182147	219182148	m6A	.	+
chr2	219182414	219182415	m6A	.	+
chr2	219182468	219182469	m6A	.	+
chr2	219182533	219182534	m6A	.	+
chr2	219209343	219209344	m6A	.	+
chr2	219209908	219209909	m6A	.	-
chr2	219219524	219219525	m6A	.	-
chr2	219220234	219220235	m6A	.	-
chr2	219224596	219224597	m6A	.	-
chr2	219234989	219234990	m6A	.	+
chr2	219236478	219236479	m6A	.	+
chr2	219236560	219236561	m6A	.	+
chr2	219246673	219246674	m6A	.	+
chr2	219246698	219246699	m6A	.	+
chr2	219247470	219247471	m6A	.	+
chr2	219248645	219248646	m6A	.	+
chr2	219248746	219248747	m6A	.	+
chr2	219248819	219248820	m6A	.	+
chr2	219499176	219499177	m6A	.	+
chr2	219539482	219539483	m6A	.	-
chr2	219539887	219539888	m6A	.	-
chr2	219540313	219540314	m6A	.	-
chr2	219540526	219540527	m6A	.	-
chr2	219541811	219541812	m6A	.	-
chr2	219544268	219544269	m6A	.	+
chr2	219549792	219549793	m6A	.	+
chr2	219549872	219549873	m6A	.	+
chr2	219565417	219565418	m6A	.	-
chr2	222571882	222571883	m6A	.	-
chr2	223959756	223959757	m6A	.	+
chr2	223959933	223959934	m6A	.	+
chr2	227554505	227554506	m6A	.	+
chr2	231455100	231455101	m6A	.	-
chr2	231455148	231455149	m6A	.	-
chr2	231455528	231455529	m6A	.	-
chr2	231807848	231807849	m6A	.	+
chr2	231808622	231808623	m6A	.	+
chr2	233837490	233837491	m6A	.	-
chr2	233837499	233837500	m6A	.	-
chr2	233840755	233840756	m6A	.	-
chr2	233841400	233841401	m6A	.	-
chr2	233841563	233841564	m6A	.	-
chr2	238041365	238041366	m6A	.	+
chr2	238098565	238098566	m6A	.	+
chr2	238099262	238099263	m6A	.	+
chr2	238168081	238168082	m6A	.	+
chr2	238168266	238168267	m6A	.	+
chr2	238168643	238168644	m6A	.	+
chr2	240130912	240130913	m6A	.	-
chr2	240577809	240577810	m6A	.	+
chr2	240578079	240578080	m6A	.	+
chr2	240715500	240715501	m6A	.	-
chr2	240716260	240716261	m6A	.	-
chr2	240716815	240716816	m6A	.	-
chr2	240716989	240716990	m6A	.	-
chr2	240786352	240786353	m6A	.	-
chr2	241169799	241169800	m6A	.	+
chr2	241229347	241229348	m6A	.	-
chr2	241352092	241352093	m6A	.	+
chr2	241499368	241499369	m6A	.	-
chr2	241500743	241500744	m6A	.	-
chr2	241633622	241633623	m6A	.	-
chr2	241633636	241633637	m6A	.	-
chr2	241634014	241634015	m6A	.	-
chr2	241634064	241634065	m6A	.	-
chr2	241672403	241672404	m6A	.	+
chr2	241672446	241672447	m6A	.	+
chr3	9747514	9747515	m6A	.	+
chr3	9792343	9792344	m6A	.	-
chr3	9837875	9837876	m6A	.	-
chr3	9893148	9893149	m6A	.	+
chr3	9893336	9893337	m6A	.	+
chr3	9893400	9893401	m6A	.	+
chr3	9893420	9893421	m6A	.	+
chr3	9893705	9893706	m6A	.	+
chr3	9944649	9944650	m6A	.	+
chr3	9944802	9944803	m6A	.	+
chr3	10127078	10127079	m6A	.	+
chr3	10260598	10260599	m6A	.	+
chr3	10270340	10270341	m6A	.	+
chr3	10270689	10270690	m6A	.	+
chr3	10270721	10270722	m6A	.	+
chr3	10279404	10279405	m6A	.	+
chr3	10279786	10279787	m6A	.	+
chr3	10279876	10279877	m6A	.	+
chr3	10279884	10279885	m6A	.	+
chr3	10280450	10280451	m6A	.	+
chr3	10280813	10280814	m6A	.	+
chr3	10301218	10301219	m6A	.	-
chr3	11556453	11556454	m6A	.	-
chr3	11556943	11556944	m6A	.	-
chr3	11558059	11558060	m6A	.	-
chr3	11558248	11558249	m6A	.	-
chr3	12584023	12584024	m6A	.	-
chr3	12584085	12584086	m6A	.	-
chr3	12584386	12584387	m6A	.	-
chr3	12584395	12584396	m6A	.	-
chr3	12608789	12608790	m6A	.	-
chr3	12833962	12833963	m6A	.	+
chr3	12834584	12834585	m6A	.	+
chr3	13316464	13316465	m6A	.	-
chr3	13316599	13316600	m6A	.	-
chr3	13316900	13316901	m6A	.	-
chr3	13316942	13316943	m6A	.	-
chr3	13316964	13316965	m6A	.	-
chr3	13317012	13317013	m6A	.	-
chr3	13317185	13317186	m6A	.	-
chr3	13317341	13317342	m6A	.	-
chr3	13317399	13317400	m6A	.	-
chr3	13391281	13391282	m6A	.	-
chr3	14112299	14112300	m6A	.	-
chr3	14112844	14112845	m6A	.	-
chr3	14113058	14113059	m6A	.	-
chr3	14141595	14141596	m6A	.	+
chr3	14141900	14141901	m6A	.	+
chr3	14142076	14142077	m6A	.	+
chr3	14142301	14142302	m6A	.	+
chr3	14142404	14142405	m6A	.	+
chr3	14142589	14142590	m6A	.	+
chr3	14198149	14198150	m6A	.	+
chr3	15052310	15052311	m6A	.	-
chr3	15052338	15052339	m6A	.	-
chr3	15052444	15052445	m6A	.	-
chr3	16260678	16260679	m6A	.	-
chr3	23920688	23920689	m6A	.	+
chr3	28319698	28319699	m6A	.	+
chr3	31579978	31579979	m6A	.	+
chr3	31626004	31626005	m6A	.	+
chr3	31632995	31632996	m6A	.	+
chr3	31636055	31636056	m6A	.	+
chr3	31636347	31636348	m6A	.	+
chr3	31636664	31636665	m6A	.	+
chr3	31636984	31636985	m6A	.	+
chr3	32997054	32997055	m6A	.	-
chr3	32997098	32997099	m6A	.	-
chr3	33144816	33144817	m6A	.	+
chr3	33389654	33389655	m6A	.	-
chr3	33390317	33390318	m6A	.	-
chr3	33393344	33393345	m6A	.	-
chr3	33866633	33866634	m6A	.	+
chr3	33866848	33866849	m6A	.	+
chr3	37980790	37980791	m6A	.	+
chr3	37980851	37980852	m6A	.	+
chr3	38122928	38122929	m6A	.	-
chr3	39096910	39096911	m6A	.	-
chr3	39383543	39383544	m6A	.	+
chr3	39396530	39396531	m6A	.	+
chr3	39396684	39396685	m6A	.	+
chr3	39396981	39396982	m6A	.	+
chr3	40312106	40312107	m6A	.	+
chr3	41233552	41233553	m6A	.	+
chr3	41233812	41233813	m6A	.	+
chr3	42569001	42569002	m6A	.	-
chr3	42594896	42594897	m6A	.	+
chr3	42784846	42784847	m6A	.	-
chr3	43079508	43079509	m6A	.	-
chr3	43079609	43079610	m6A	.	-
chr3	43080002	43080003	m6A	.	-
chr3	43080073	43080074	m6A	.	-
chr3	43080271	43080272	m6A	.	-
chr3	43080537	43080538	m6A	.	-
chr3	44865116	44865117	m6A	.	+
chr3	44865248	44865249	m6A	.	+
chr3	44926138	44926139	m6A	.	-
chr3	44926170	44926171	m6A	.	-
chr3	44926318	44926319	m6A	.	-
chr3	44926684	44926685	m6A	.	-
chr3	45547957	45547958	m6A	.	+
chr3	45548579	45548580	m6A	.	+
chr3	46921945	46921946	m6A	.	-
chr3	47410767	47410768	m6A	.	+
chr3	47411372	47411373	m6A	.	+
chr3	47412721	47412722	m6A	.	+
chr3	47413167	47413168	m6A	.	+
chr3	47413381	47413382	m6A	.	+
chr3	47413786	47413787	m6A	.	-
chr3	47413857	47413858	m6A	.	-
chr3	47417556	47417557	m6A	.	-
chr3	47495872	47495873	m6A	.	-
chr3	47495960	47495961	m6A	.	-
chr3	47496036	47496037	m6A	.	-
chr3	47513017	47513018	m6A	.	-
chr3	47576979	47576980	m6A	.	-
chr3	47577380	47577381	m6A	.	-
chr3	47586453	47586454	m6A	.	-
chr3	47846237	47846238	m6A	.	+
chr3	47846381	47846382	m6A	.	+
chr3	47846777	47846778	m6A	.	+
chr3	47852024	47852025	m6A	.	-
chr3	47916312	47916313	m6A	.	-
chr3	47916660	47916661	m6A	.	-
chr3	47916738	47916739	m6A	.	-
chr3	47916912	47916913	m6A	.	-
chr3	48157856	48157857	m6A	.	-
chr3	48158393	48158394	m6A	.	-
chr3	48158825	48158826	m6A	.	-
chr3	48432801	48432802	m6A	.	-
chr3	48432840	48432841	m6A	.	-
chr3	48433841	48433842	m6A	.	-
chr3	48460360	48460361	m6A	.	+
chr3	48460396	48460397	m6A	.	+
chr3	48468434	48468435	m6A	.	-
chr3	48625843	48625844	m6A	.	-
chr3	48674495	48674496	m6A	.	-
chr3	48681447	48681448	m6A	.	-
chr3	48693899	48693900	m6A	.	-
chr3	48693931	48693932	m6A	.	-
chr3	48694054	48694055	m6A	.	-
chr3	48695333	48695334	m6A	.	-
chr3	48747038	48747039	m6A	.	-
chr3	48927568	48927569	m6A	.	+
chr3	48927604	48927605	m6A	.	+
chr3	48927667	48927668	m6A	.	+
chr3	48983394	48983395	m6A	.	+
chr3	48983491	48983492	m6A	.	+
chr3	48984309	48984310	m6A	.	+
chr3	49011667	49011668	m6A	.	+
chr3	49011806	49011807	m6A	.	+
chr3	49012822	49012823	m6A	.	+
chr3	49013113	49013114	m6A	.	+
chr3	49013751	49013752	m6A	.	+
chr3	49015205	49015206	m6A	.	+
chr3	49015884	49015885	m6A	.	+
chr3	49021907	49021908	m6A	.	+
chr3	49030054	49030055	m6A	.	-
chr3	49030098	49030099	m6A	.	-
chr3	49030159	49030160	m6A	.	-
chr3	49030401	49030402	m6A	.	-
chr3	49056949	49056950	m6A	.	-
chr3	49057271	49057272	m6A	.	-
chr3	49057301	49057302	m6A	.	-
chr3	49057447	49057448	m6A	.	-
chr3	49076922	49076923	m6A	.	-
chr3	49098082	49098083	m6A	.	-
chr3	49108258	49108259	m6A	.	-
chr3	49108322	49108323	m6A	.	-
chr3	49115070	49115071	m6A	.	-
chr3	49115454	49115455	m6A	.	-
chr3	49119097	49119098	m6A	.	-
chr3	49162708	49162709	m6A	.	-
chr3	49162725	49162726	m6A	.	-
chr3	49163055	49163056	m6A	.	-
chr3	49163588	49163589	m6A	.	-
chr3	49163649	49163650	m6A	.	-
chr3	49163836	49163837	m6A	.	-
chr3	49359325	49359326	m6A	.	-
chr3	49532488	49532489	m6A	.	+
chr3	49532729	49532730	m6A	.	+
chr3	49532870	49532871	m6A	.	+
chr3	49533044	49533045	m6A	.	+
chr3	49533339	49533340	m6A	.	+
chr3	49533387	49533388	m6A	.	+
chr3	49533396	49533397	m6A	.	+
chr3	49533664	49533665	m6A	.	+
chr3	49534052	49534053	m6A	.	+
chr3	49535467	49535468	m6A	.	+
chr3	49721219	49721220	m6A	.	+
chr3	49721621	49721622	m6A	.	-
chr3	49721670	49721671	m6A	.	-
chr3	49725533	49725534	m6A	.	-
chr3	49726821	49726822	m6A	.	-
chr3	49727072	49727073	m6A	.	-
chr3	49727362	49727363	m6A	.	-
chr3	49727542	49727543	m6A	.	-
chr3	49738344	49738345	m6A	.	-
chr3	49828948	49828949	m6A	.	-
chr3	49829047	49829048	m6A	.	-
chr3	49829107	49829108	m6A	.	-
chr3	49829121	49829122	m6A	.	-
chr3	49908909	49908910	m6A	.	-
chr3	49910129	49910130	m6A	.	-
chr3	49910292	49910293	m6A	.	-
chr3	49910487	49910488	m6A	.	-
chr3	49911818	49911819	m6A	.	-
chr3	49911860	49911861	m6A	.	-
chr3	50257673	50257674	m6A	.	+
chr3	50290405	50290406	m6A	.	-
chr3	50296562	50296563	m6A	.	-
chr3	50296749	50296750	m6A	.	-
chr3	50318136	50318137	m6A	.	-
chr3	50320082	50320083	m6A	.	-
chr3	50320322	50320323	m6A	.	-
chr3	50320352	50320353	m6A	.	-
chr3	50325537	50325538	m6A	.	-
chr3	50347584	50347585	m6A	.	-
chr3	50353804	50353805	m6A	.	+
chr3	50353852	50353853	m6A	.	+
chr3	50354849	50354850	m6A	.	-
chr3	50354901	50354902	m6A	.	-
chr3	50355054	50355055	m6A	.	-
chr3	50355188	50355189	m6A	.	-
chr3	50355442	50355443	m6A	.	-
chr3	50358599	50358600	m6A	.	-
chr3	50358882	50358883	m6A	.	-
chr3	50571248	50571249	m6A	.	+
chr3	50648091	50648092	m6A	.	+
chr3	51389290	51389291	m6A	.	+
chr3	51392289	51392290	m6A	.	+
chr3	51392312	51392313	m6A	.	+
chr3	51392315	51392316	m6A	.	+
chr3	51392676	51392677	m6A	.	+
chr3	51392734	51392735	m6A	.	+
chr3	51392838	51392839	m6A	.	+
chr3	51393028	51393029	m6A	.	+
chr3	51393044	51393045	m6A	.	+
chr3	51393049	51393050	m6A	.	+
chr3	51393626	51393627	m6A	.	+
chr3	51394012	51394013	m6A	.	+
chr3	51394061	51394062	m6A	.	+
chr3	51703903	51703904	m6A	.	+
chr3	51703942	51703943	m6A	.	+
chr3	51703950	51703951	m6A	.	+
chr3	51704064	51704065	m6A	.	+
chr3	51704076	51704077	m6A	.	+
chr3	51704208	51704209	m6A	.	+
chr3	51968916	51968917	m6A	.	-
chr3	51969447	51969448	m6A	.	-
chr3	51969480	51969481	m6A	.	-
chr3	51981057	51981058	m6A	.	+
chr3	51981140	51981141	m6A	.	+
chr3	51993719	51993720	m6A	.	-
chr3	52075518	52075519	m6A	.	-
chr3	52075800	52075801	m6A	.	-
chr3	52075819	52075820	m6A	.	-
chr3	52149971	52149972	m6A	.	-
chr3	52229003	52229004	m6A	.	-
chr3	52256916	52256917	m6A	.	-
chr3	52257219	52257220	m6A	.	-
chr3	52257282	52257283	m6A	.	-
chr3	52257298	52257299	m6A	.	-
chr3	52257395	52257396	m6A	.	-
chr3	52402284	52402285	m6A	.	-
chr3	52481433	52481434	m6A	.	+
chr3	52492123	52492124	m6A	.	+
chr3	52492210	52492211	m6A	.	+
chr3	52492216	52492217	m6A	.	+
chr3	52492312	52492313	m6A	.	+
chr3	52839917	52839918	m6A	.	-
chr3	53091868	53091869	m6A	.	-
chr3	53091943	53091944	m6A	.	-
chr3	53229953	53229954	m6A	.	+
chr3	53885264	53885265	m6A	.	-
chr3	53885440	53885441	m6A	.	-
chr3	57572111	57572112	m6A	.	-
chr3	57572247	57572248	m6A	.	-
chr3	58123483	58123484	m6A	.	+
chr3	58163310	58163311	m6A	.	+
chr3	58317664	58317665	m6A	.	+
chr3	58317763	58317764	m6A	.	+
chr3	58317824	58317825	m6A	.	+
chr3	58317882	58317883	m6A	.	+
chr3	58318066	58318067	m6A	.	+
chr3	58318705	58318706	m6A	.	+
chr3	58428027	58428028	m6A	.	-
chr3	62333629	62333630	m6A	.	+
chr3	64013579	64013580	m6A	.	-
chr3	66380123	66380124	m6A	.	-
chr3	67375480	67375481	m6A	.	-
chr3	69085129	69085130	m6A	.	+
chr3	69104602	69104603	m6A	.	+
chr3	69105350	69105351	m6A	.	+
chr3	71754730	71754731	m6A	.	+
chr3	71755088	71755089	m6A	.	+
chr3	71755227	71755228	m6A	.	+
chr3	71755300	71755301	m6A	.	+
chr3	71755612	71755613	m6A	.	+
chr3	75421882	75421883	m6A	.	-
chr3	75422181	75422182	m6A	.	-
chr3	75422322	75422323	m6A	.	-
chr3	75422561	75422562	m6A	.	-
chr3	75422613	75422614	m6A	.	-
chr3	75422665	75422666	m6A	.	-
chr3	75422958	75422959	m6A	.	-
chr3	88055659	88055660	m6A	.	-
chr3	88055780	88055781	m6A	.	-
chr3	97945262	97945263	m6A	.	-
chr3	97945333	97945334	m6A	.	-
chr3	97967436	97967437	m6A	.	-
chr3	98516409	98516410	m6A	.	-
chr3	98521335	98521336	m6A	.	-
chr3	98580424	98580425	m6A	.	-
chr3	98580695	98580696	m6A	.	-
chr3	100365546	100365547	m6A	.	-
chr3	100400867	100400868	m6A	.	-
chr3	100748515	100748516	m6A	.	+
chr3	100748584	100748585	m6A	.	+
chr3	101686576	101686577	m6A	.	-
chr3	108162594	108162595	m6A	.	-
chr3	111991890	111991891	m6A	.	+
chr3	112561606	112561607	m6A	.	-
chr3	112991034	112991035	m6A	.	+
chr3	113005372	113005373	m6A	.	-
chr3	113005444	113005445	m6A	.	-
chr3	113005515	113005516	m6A	.	-
chr3	113005775	113005776	m6A	.	-
chr3	113005813	113005814	m6A	.	-
chr3	113721593	113721594	m6A	.	-
chr3	119437962	119437963	m6A	.	-
chr3	119498581	119498582	m6A	.	+
chr3	119523751	119523752	m6A	.	+
chr3	120394532	120394533	m6A	.	-
chr3	120394975	120394976	m6A	.	-
chr3	124737738	124737739	m6A	.	+
chr3	124738078	124738079	m6A	.	+
chr3	124738100	124738101	m6A	.	+
chr3	127035026	127035027	m6A	.	+
chr3	127035156	127035157	m6A	.	+
chr3	127035467	127035468	m6A	.	+
chr3	127621844	127621845	m6A	.	+
chr3	127639352	127639353	m6A	.	+
chr3	127660803	127660804	m6A	.	+
chr3	127672445	127672446	m6A	.	+
chr3	127672762	127672763	m6A	.	+
chr3	128069751	128069752	m6A	.	+
chr3	128070116	128070117	m6A	.	+
chr3	128070168	128070169	m6A	.	+
chr3	128070622	128070623	m6A	.	+
chr3	128071180	128071181	m6A	.	+
chr3	128081221	128081222	m6A	.	-
chr3	128341539	128341540	m6A	.	+
chr3	129304831	129304832	m6A	.	+
chr3	129316149	129316150	m6A	.	-
chr3	131383282	131383283	m6A	.	+
chr3	131383289	131383290	m6A	.	+
chr3	131383357	131383358	m6A	.	+
chr3	131383379	131383380	m6A	.	+
chr3	131462338	131462339	m6A	.	-
chr3	131462462	131462463	m6A	.	-
chr3	133588081	133588082	m6A	.	+
chr3	133588405	133588406	m6A	.	+
chr3	133589068	133589069	m6A	.	+
chr3	133589709	133589710	m6A	.	+
chr3	133819734	133819735	m6A	.	+
chr3	138633110	138633111	m6A	.	+
chr3	139357779	139357780	m6A	.	-
chr3	139369303	139369304	m6A	.	-
chr3	141743547	141743548	m6A	.	+
chr3	141745248	141745249	m6A	.	+
chr3	141745411	141745412	m6A	.	+
chr3	141925764	141925765	m6A	.	+
chr3	149965247	149965248	m6A	.	-
chr3	149965447	149965448	m6A	.	-
chr3	149966501	149966502	m6A	.	-
chr3	150542997	150542998	m6A	.	-
chr3	150572123	150572124	m6A	.	+
chr3	150741250	150741251	m6A	.	-
chr3	150742323	150742324	m6A	.	-
chr3	150742489	150742490	m6A	.	-
chr3	153164240	153164241	m6A	.	+
chr3	156542279	156542280	m6A	.	-
chr3	179623967	179623968	m6A	.	+
chr3	183829632	183829633	m6A	.	-
chr3	184142779	184142780	m6A	.	+
chr3	184144180	184144181	m6A	.	+
chr3	184145052	184145053	m6A	.	+
chr3	184155729	184155730	m6A	.	+
chr3	184167912	184167913	m6A	.	+
chr3	184193714	184193715	m6A	.	+
chr3	184193731	184193732	m6A	.	+
chr3	184193886	184193887	m6A	.	+
chr3	184242456	184242457	m6A	.	-
chr3	184248883	184248884	m6A	.	-
chr3	184257628	184257629	m6A	.	+
chr3	184258534	184258535	m6A	.	+
chr3	184258549	184258550	m6A	.	+
chr3	184258650	184258651	m6A	.	+
chr3	184259338	184259339	m6A	.	-
chr3	184259638	184259639	m6A	.	-
chr3	184321446	184321447	m6A	.	+
chr3	184321824	184321825	m6A	.	+
chr3	184325097	184325098	m6A	.	+
chr3	184334942	184334943	m6A	.	+
chr3	184334971	184334972	m6A	.	+
chr3	184335236	184335237	m6A	.	+
chr3	184710474	184710475	m6A	.	-
chr3	186585392	186585393	m6A	.	+
chr3	186585424	186585425	m6A	.	+
chr3	186789212	186789213	m6A	.	+
chr3	194138289	194138290	m6A	.	+
chr3	194138326	194138327	m6A	.	+
chr3	195068899	195068900	m6A	.	-
chr3	195068929	195068930	m6A	.	-
chr3	195068945	195068946	m6A	.	-
chr3	195068984	195068985	m6A	.	-
chr3	195069114	195069115	m6A	.	-
chr3	195069360	195069361	m6A	.	-
chr3	195069476	195069477	m6A	.	-
chr3	195069510	195069511	m6A	.	-
chr3	195069538	195069539	m6A	.	-
chr3	195069718	195069719	m6A	.	-
chr3	195069850	195069851	m6A	.	-
chr3	195069901	195069902	m6A	.	-
chr3	196943201	196943202	m6A	.	+
chr3	196943320	196943321	m6A	.	+
chr3	196943499	196943500	m6A	.	+
chr4	766068	766069	m6A	.	+
chr4	766479	766480	m6A	.	+
chr4	785327	785328	m6A	.	-
chr4	850060	850061	m6A	.	-
chr4	867248	867249	m6A	.	-
chr4	958537	958538	m6A	.	+
chr4	1211816	1211817	m6A	.	-
chr4	1212133	1212134	m6A	.	-
chr4	1225363	1225364	m6A	.	-
chr4	1339442	1339443	m6A	.	+
chr4	1339539	1339540	m6A	.	+
chr4	1339614	1339615	m6A	.	+
chr4	1339652	1339653	m6A	.	+
chr4	1339757	1339758	m6A	.	+
chr4	1339890	1339891	m6A	.	+
chr4	1693251	1693252	m6A	.	-
chr4	1693615	1693616	m6A	.	-
chr4	1716184	1716185	m6A	.	-
chr4	1717026	1717027	m6A	.	-
chr4	1718263	1718264	m6A	.	-
chr4	1720906	1720907	m6A	.	-
chr4	1721096	1721097	m6A	.	-
chr4	1723831	1723832	m6A	.	+
chr4	1728403	1728404	m6A	.	+
chr4	1728469	1728470	m6A	.	+
chr4	1728624	1728625	m6A	.	+
chr4	1814301	1814302	m6A	.	-
chr4	1841643	1841644	m6A	.	-
chr4	1841675	1841676	m6A	.	-
chr4	1901127	1901128	m6A	.	+
chr4	1978741	1978742	m6A	.	+
chr4	1978822	1978823	m6A	.	+
chr4	1979132	1979133	m6A	.	+
chr4	1979371	1979372	m6A	.	+
chr4	1981015	1981016	m6A	.	+
chr4	1981746	1981747	m6A	.	+
chr4	1982799	1982800	m6A	.	-
chr4	1983088	1983089	m6A	.	-
chr4	1983397	1983398	m6A	.	-
chr4	2064641	2064642	m6A	.	+
chr4	2065111	2065112	m6A	.	+
chr4	2065505	2065506	m6A	.	+
chr4	2065817	2065818	m6A	.	+
chr4	2928937	2928938	m6A	.	+
chr4	2928943	2928944	m6A	.	+
chr4	2929378	2929379	m6A	.	+
chr4	2929874	2929875	m6A	.	+
chr4	2935403	2935404	m6A	.	+
chr4	2936023	2936024	m6A	.	+
chr4	2938038	2938039	m6A	.	-
chr4	2938798	2938799	m6A	.	-
chr4	3240076	3240077	m6A	.	+
chr4	4236139	4236140	m6A	.	-
chr4	4862917	4862918	m6A	.	+
chr4	4863097	4863098	m6A	.	+
chr4	6301068	6301069	m6A	.	+
chr4	6302577	6302578	m6A	.	+
chr4	6302620	6302621	m6A	.	+
chr4	6303122	6303123	m6A	.	+
chr4	6641043	6641044	m6A	.	+
chr4	6642234	6642235	m6A	.	+
chr4	6642288	6642289	m6A	.	+
chr4	6642394	6642395	m6A	.	+
chr4	6642493	6642494	m6A	.	+
chr4	6642580	6642581	m6A	.	+
chr4	6675363	6675364	m6A	.	+
chr4	6675374	6675375	m6A	.	+
chr4	6675534	6675535	m6A	.	+
chr4	6675886	6675887	m6A	.	+
chr4	6675897	6675898	m6A	.	+
chr4	6707898	6707899	m6A	.	-
chr4	6707993	6707994	m6A	.	-
chr4	6708201	6708202	m6A	.	-
chr4	6708628	6708629	m6A	.	-
chr4	6709447	6709448	m6A	.	-
chr4	6716943	6716944	m6A	.	+
chr4	6717031	6717032	m6A	.	+
chr4	6717085	6717086	m6A	.	+
chr4	6717145	6717146	m6A	.	+
chr4	7031347	7031348	m6A	.	+
chr4	7031480	7031481	m6A	.	+
chr4	7031576	7031577	m6A	.	+
chr4	7031922	7031923	m6A	.	+
chr4	7032036	7032037	m6A	.	+
chr4	7060138	7060139	m6A	.	-
chr4	7060154	7060155	m6A	.	-
chr4	7061186	7061187	m6A	.	-
chr4	8867058	8867059	m6A	.	-
chr4	8867179	8867180	m6A	.	-
chr4	8867283	8867284	m6A	.	-
chr4	8867444	8867445	m6A	.	-
chr4	8867654	8867655	m6A	.	-
chr4	10075338	10075339	m6A	.	-
chr4	17607544	17607545	m6A	.	+
chr4	17623868	17623869	m6A	.	+
chr4	17625058	17625059	m6A	.	+
chr4	25929336	25929337	m6A	.	+
chr4	39458671	39458672	m6A	.	-
chr4	39778404	39778405	m6A	.	+
chr4	39778569	39778570	m6A	.	+
chr4	54010073	54010074	m6A	.	-
chr4	55364206	55364207	m6A	.	+
chr4	55369870	55369871	m6A	.	+
chr4	56461035	56461036	m6A	.	+
chr4	56502338	56502339	m6A	.	+
chr4	56502667	56502668	m6A	.	+
chr4	56976773	56976774	m6A	.	-
chr4	56976833	56976834	m6A	.	-
chr4	56976911	56976912	m6A	.	-
chr4	56976920	56976921	m6A	.	-
chr4	57023485	57023486	m6A	.	+
chr4	70820725	70820726	m6A	.	-
chr4	70820821	70820822	m6A	.	-
chr4	75645205	75645206	m6A	.	-
chr4	75645221	75645222	m6A	.	-
chr4	82424799	82424800	m6A	.	-
chr4	82818996	82818997	m6A	.	-
chr4	83075394	83075395	m6A	.	+
chr4	83263861	83263862	m6A	.	-
chr4	83264019	83264020	m6A	.	-
chr4	83264294	83264295	m6A	.	-
chr4	88521448	88521449	m6A	.	-
chr4	88521608	88521609	m6A	.	-
chr4	88521732	88521733	m6A	.	-
chr4	99071183	99071184	m6A	.	-
chr4	99076448	99076449	m6A	.	-
chr4	99948386	99948387	m6A	.	-
chr4	99948431	99948432	m6A	.	-
chr4	102796311	102796312	m6A	.	-
chr4	102797173	102797174	m6A	.	-
chr4	102797227	102797228	m6A	.	-
chr4	102797434	102797435	m6A	.	-
chr4	107614153	107614154	m6A	.	-
chr4	108667421	108667422	m6A	.	+
chr4	109714428	109714429	m6A	.	-
chr4	109729869	109729870	m6A	.	-
chr4	118278926	118278927	m6A	.	+
chr4	118279678	118279679	m6A	.	+
chr4	118723586	118723587	m6A	.	-
chr4	119298659	119298660	m6A	.	-
chr4	119298692	119298693	m6A	.	-
chr4	119300395	119300396	m6A	.	-
chr4	121814011	121814012	m6A	.	+
chr4	121817627	121817628	m6A	.	-
chr4	128270908	128270909	m6A	.	-
chr4	128271254	128271255	m6A	.	-
chr4	128272473	128272474	m6A	.	-
chr4	128287485	128287486	m6A	.	-
chr4	139507055	139507056	m6A	.	-
chr4	139508266	139508267	m6A	.	-
chr4	139508450	139508451	m6A	.	-
chr4	140381031	140381032	m6A	.	+
chr4	146190019	146190020	m6A	.	+
chr4	151671145	151671146	m6A	.	-
chr4	153350077	153350078	m6A	.	+
chr4	154540674	154540675	m6A	.	-
chr4	163128867	163128868	m6A	.	-
chr4	163128908	163128909	m6A	.	-
chr4	163519341	163519342	m6A	.	+
chr4	169729539	169729540	m6A	.	-
chr4	176331976	176331977	m6A	.	+
chr4	185145055	185145056	m6A	.	+
chr4	185147048	185147049	m6A	.	+
chr4	185501964	185501965	m6A	.	-
chr5	205383	205384	m6A	.	-
chr5	306673	306674	m6A	.	+
chr5	314640	314641	m6A	.	+
chr5	447641	447642	m6A	.	+
chr5	453767	453768	m6A	.	+
chr5	462299	462300	m6A	.	+
chr5	466854	466855	m6A	.	+
chr5	470982	470983	m6A	.	-
chr5	471253	471254	m6A	.	-
chr5	471341	471342	m6A	.	-
chr5	472009	472010	m6A	.	-
chr5	472037	472038	m6A	.	-
chr5	472629	472630	m6A	.	-
chr5	472774	472775	m6A	.	-
chr5	472791	472792	m6A	.	-
chr5	472815	472816	m6A	.	-
chr5	864387	864388	m6A	.	-
chr5	894868	894869	m6A	.	+
chr5	917217	917218	m6A	.	+
chr5	917608	917609	m6A	.	+
chr5	1317965	1317966	m6A	.	-
chr5	1318252	1318253	m6A	.	-
chr5	1318372	1318373	m6A	.	-
chr5	1461711	1461712	m6A	.	-
chr5	1461807	1461808	m6A	.	-
chr5	1461955	1461956	m6A	.	-
chr5	1462022	1462023	m6A	.	-
chr5	1462084	1462085	m6A	.	-
chr5	1463610	1463611	m6A	.	-
chr5	1494905	1494906	m6A	.	-
chr5	1798455	1798456	m6A	.	-
chr5	1798702	1798703	m6A	.	-
chr5	1798727	1798728	m6A	.	-
chr5	6372394	6372395	m6A	.	-
chr5	6372406	6372407	m6A	.	-
chr5	6372443	6372444	m6A	.	-
chr5	6372467	6372468	m6A	.	-
chr5	6599762	6599763	m6A	.	-
chr5	10433735	10433736	m6A	.	+
chr5	10680225	10680226	m6A	.	-
chr5	10680262	10680263	m6A	.	-
chr5	10761037	10761038	m6A	.	-
chr5	14710812	14710813	m6A	.	-
chr5	14871449	14871450	m6A	.	-
chr5	14871659	14871660	m6A	.	-
chr5	16463497	16463498	m6A	.	-
chr5	16463609	16463610	m6A	.	-
chr5	16465163	16465164	m6A	.	-
chr5	16465314	16465315	m6A	.	-
chr5	16465588	16465589	m6A	.	-
chr5	32126410	32126411	m6A	.	-
chr5	32173816	32173817	m6A	.	-
chr5	34908827	34908828	m6A	.	-
chr5	34911688	34911689	m6A	.	-
chr5	36183874	36183875	m6A	.	+
chr5	40825652	40825653	m6A	.	-
chr5	40827718	40827719	m6A	.	-
chr5	40827878	40827879	m6A	.	-
chr5	44809374	44809375	m6A	.	+
chr5	52801566	52801567	m6A	.	+
chr5	52801682	52801683	m6A	.	+
[truncated: 5,923 more rows]

## Sheet: Table S6
Table S6. List of m6A sites predicted in HEK293T cells using m6ABasecaller (modprob>=0.5), with stoichiometry predicted using modprob>=0.1
chr	position	strand	modification frequency
chr1	100990414	-	0.775
chr1	100990535	-	0.442
chr1	10419870	+	0.392
chr1	10419948	+	0.179
chr1	10461304	-	0.613
chr1	10461636	-	0.283
chr1	10462471	-	0.303
chr1	10462837	-	0.432
chr1	10629875	+	0.615
chr1	10629983	+	0.268
chr1	10630718	+	0.25
chr1	107056830	+	0.146
chr1	107057129	+	0.176
chr1	107057139	+	0.341
chr1	107057195	+	0.396
chr1	107057824	+	0.4
chr1	107057839	+	0.714
chr1	107058511	+	0.651
chr1	107059135	+	0.14
chr1	108932416	-	0.37
chr1	109238127	+	0.245
chr1	109279711	-	0.533
chr1	109279791	-	0.469
chr1	109280096	-	0.184
chr1	109322941	-	0.067
chr1	109401983	-	0.16
chr1	109593435	+	0.229
chr1	109631971	+	0.395
chr1	109674910	+	0.306
chr1	109674975	+	0.082
chr1	110021962	+	0.105
chr1	110023581	+	0.133
chr1	110053821	+	0.059
chr1	110053833	+	0.632
chr1	110053929	+	0.483
chr1	110053970	+	0.714
chr1	11022964	+	0.49
chr1	11023512	+	0.589
chr1	11023640	+	0.364
chr1	11023842	+	0.242
chr1	11023871	+	0.085
chr1	11054706	-	0.197
chr1	11082727	-	0.091
chr1	11082835	-	0.324
chr1	11106793	-	0.115
chr1	11106976	-	0.154
chr1	11107043	-	0.5
chr1	11107263	-	0.154
chr1	112670689	+	0.203
chr1	112701414	-	0.41
chr1	11273583	+	0.578
chr1	11285821	+	0.245
chr1	11286048	+	0.686
chr1	11286074	+	0.788
chr1	112914141	-	0.109
chr1	112917257	-	0.068
chr1	112917267	-	0.525
chr1	112917455	-	0.759
chr1	112917578	-	0.654
chr1	112917645	-	0.529
chr1	112917962	-	0.156
chr1	113912306	+	0.444
chr1	114568216	-	0.25
chr1	114717123	-	0.128
chr1	11674736	-	0.302
chr1	11750281	+	0.564
chr1	11750523	+	0.526
chr1	11919718	-	0.259
chr1	11919990	-	0.154
chr1	11922763	-	0.361
chr1	11925300	-	0.571
chr1	11925666	-	0.75
chr1	11925876	-	0.318
chr1	11926202	-	0.256
chr1	11974713	+	0.061
chr1	11974832	+	0.571
chr1	11975023	+	0.269
chr1	11975136	+	0.475
chr1	11975176	+	0.5
chr1	11975235	+	0.776
chr1	11975275	+	0.157
chr1	11975301	+	0.585
chr1	11981975	+	0.105
chr1	119912929	-	0.333
chr1	119913074	-	0.154
chr1	119913905	-	0.207
chr1	119913941	-	0.323
chr1	119914109	-	0.207
chr1	12004851	+	0.085
chr1	12011781	+	0.412
chr1	12011803	+	0.354
chr1	12012042	+	0.667
chr1	12012337	+	0.11
chr1	12012624	+	0.3
chr1	12013064	+	0.512
chr1	1217543	-	0.254
chr1	1232631	+	0.264
chr1	1233293	+	0.449
chr1	1233472	+	0.388
chr1	1233776	+	0.59
chr1	1233910	+	0.704
chr1	1233972	+	0.549
chr1	1234557	+	0.425
chr1	1234597	+	0.7
chr1	1234669	+	0.707
chr1	1234816	+	0.386
chr1	1234849	+	0.733
chr1	1235017	+	0.194
chr1	1254931	-	0.22
chr1	1255133	-	0.309
chr1	1255302	-	0.383
chr1	1311788	-	0.255
chr1	1319342	-	0.387
chr1	1320471	-	0.111
chr1	1328669	+	0.25
chr1	1335911	-	0.101
chr1	1348902	-	0.26
chr1	1373740	-	0.374
chr1	1374218	-	0.36
chr1	1400818	+	0.75
chr1	1401304	+	0.133
chr1	1401525	+	0.094
chr1	1401745	+	0.139
chr1	1402080	-	0.661
chr1	145746874	-	0.737
chr1	145746954	-	0.081
chr1	145826835	+	0.156
chr1	145848910	-	0.257
chr1	145849249	-	0.379
chr1	145849450	-	0.793
chr1	145911667	-	0.143
chr1	145912273	-	0.138
chr1	145912409	-	0.517
chr1	145912425	-	0.464
chr1	145925814	-	0.181
chr1	147670015	-	0.118
chr1	147670102	-	0.065
chr1	1496045	+	0.141
chr1	149900255	+	0.182
chr1	149900296	+	0.569
chr1	149900421	+	0.369
chr1	149900688	+	0.672
chr1	149926540	-	0.284
chr1	149926678	-	0.539
chr1	149926759	-	0.285
chr1	150159277	+	0.593
chr1	150159453	+	0.321
chr1	150159561	+	0.321
chr1	150266134	-	0.239
chr1	150266258	-	0.113
chr1	150266513	-	0.286
chr1	150266526	-	0.331
chr1	150294153	+	0.61
chr1	150506960	+	0.197
chr1	150506991	+	0.115
chr1	150507204	+	0.5
chr1	150575325	-	0.067
chr1	150575593	-	0.128
chr1	150576114	-	0.085
chr1	150576837	-	0.135
chr1	150577078	-	0.5
chr1	150577113	-	0.357
chr1	150577304	-	0.625
chr1	150578269	-	0.244
chr1	150579498	-	0.455
chr1	150622183	-	0.238
chr1	150811807	-	0.107
chr1	151034035	+	0.314
chr1	151034063	+	0.75
chr1	151034273	+	0.135
chr1	151035337	+	0.232
chr1	151053130	-	0.5
chr1	151053187	-	0.463
chr1	151053239	-	0.211
chr1	151169081	+	0.132
chr1	151176746	-	0.567
chr1	151176831	-	0.131
chr1	151234218	+	0.136
chr1	151234241	+	0.61
chr1	151248205	+	0.79
chr1	151248247	+	0.672
chr1	151267380	+	0.142
chr1	151286773	+	0.462
chr1	151287175	+	0.407
chr1	151287669	+	0.308
chr1	151287768	+	0.286
chr1	151288169	+	0.387
chr1	151291225	+	0.24
chr1	151291543	+	0.286
chr1	151291597	+	0.309
chr1	151292436	-	0.202
chr1	151292552	-	0.291
chr1	151292593	-	0.56
chr1	151315671	-	0.73
chr1	151315964	-	0.812
chr1	151316231	-	0.358
chr1	151342256	-	0.164
chr1	151342852	-	0.13
chr1	151759924	-	0.217
chr1	153645294	+	0.759
chr1	153645368	+	0.35
chr1	153645389	+	0.33
chr1	153646172	+	0.228
chr1	153661317	+	0.462
chr1	153661507	+	0.293
chr1	153661603	+	0.13
chr1	153728585	+	0.189
chr1	153773303	+	0.403
chr1	153773675	+	0.167
chr1	153930769	-	0.148
chr1	153948029	-	0.514
chr1	153974615	-	0.651
chr1	1541741	-	0.519
chr1	154207349	-	0.279
chr1	154207440	-	0.699
chr1	154212270	-	0.592
chr1	15430066	+	0.258
chr1	154349442	+	0.238
chr1	154349454	+	0.097
chr1	154550236	-	0.391
chr1	154550301	-	0.325
chr1	154550396	-	0.12
chr1	154582254	-	0.107
chr1	154584950	-	0.234
chr1	154601058	-	0.269
chr1	154601349	-	0.276
chr1	154601600	-	0.148
chr1	154602143	-	0.423
chr1	154957959	-	0.694
chr1	154962593	-	0.2
chr1	154962886	-	0.059
chr1	154963677	-	0.86
chr1	154963873	-	0.371
chr1	154988542	+	0.626
chr1	154988731	+	0.2
chr1	155062599	+	0.098
chr1	155213719	+	0.35
chr1	155234617	-	0.48
chr1	155234645	-	0.089
chr1	155236408	-	0.29
chr1	155241159	-	0.088
chr1	155247288	-	0.101
chr1	155247604	-	0.25
chr1	155250650	-	0.182
chr1	155256201	-	0.214
chr1	155262230	-	0.108
chr1	155263162	-	0.296
chr1	155263243	-	0.366
chr1	155326996	+	0.317
chr1	155330892	+	0.347
chr1	155611070	+	0.167
chr1	155614269	+	0.361
chr1	155614368	+	0.796
chr1	155614636	+	0.729
chr1	155659633	-	0.49
chr1	155659809	-	0.286
chr1	155659991	-	0.49
chr1	155689226	+	0.108
chr1	155738367	+	0.579
chr1	155738384	+	0.209
chr1	155947877	-	0.4
chr1	156009131	-	0.464
chr1	156009204	-	0.61
chr1	156009468	-	0.147
chr1	156035538	-	0.327
chr1	156037002	-	0.403
chr1	156055418	+	0.355
chr1	156212574	+	0.286
chr1	156212710	+	0.63
chr1	156239739	+	0.327
chr1	156239795	+	0.102
chr1	156249264	-	0.49
chr1	156249606	-	0.232
chr1	156266098	-	0.316
chr1	156266194	-	0.491
chr1	156292769	-	0.211
chr1	156292856	-	0.374
chr1	156293021	-	0.471
chr1	1564879	-	0.186
chr1	156594285	+	0.173
chr1	156594993	-	0.111
chr1	156722984	-	0.125
chr1	156726982	-	0.316
chr1	156727083	-	0.442
chr1	156727375	-	0.137
chr1	156728975	+	0.161
chr1	156728980	+	0.438
chr1	156729097	+	0.387
chr1	156732053	+	0.452
chr1	156767660	+	0.492
chr1	156786674	+	0.752
chr1	156786748	+	0.279
chr1	156786767	+	0.194
chr1	15727160	+	0.615
chr1	15727171	+	0.133
chr1	15727271	+	0.133
chr1	15727337	+	0.25
chr1	15727460	+	0.737
chr1	15727708	+	0.095
chr1	15728331	+	0.311
chr1	15807365	-	0.155
chr1	1598193	-	0.625
chr1	1598681	-	0.277
chr1	1599145	-	0.426
chr1	1599153	-	0.34
chr1	159918402	-	0.184
chr1	160091932	-	0.057
chr1	160093148	-	0.667
chr1	160217365	-	0.533
chr1	160217449	-	0.296
chr1	160217490	-	0.731
chr1	160277507	-	0.103
chr1	160279137	-	0.136
chr1	160289577	-	0.327
chr1	161120767	+	0.121
chr1	161121712	-	0.436
chr1	161122121	-	0.829
chr1	161122205	-	0.645
chr1	161122268	-	0.317
chr1	161124286	-	0.353
chr1	161158706	+	0.21
chr1	161158718	+	0.369
chr1	161160993	+	0.514
chr1	161171322	-	0.179
chr1	161171667	-	0.356
chr1	161171968	-	0.336
chr1	161209546	+	0.156
chr1	161229159	+	0.143
chr1	161229345	+	0.714
chr1	161230071	+	0.531
chr1	161230359	+	0.6
chr1	161230505	+	0.647
chr1	161749980	+	0.107
chr1	161958506	+	0.1
chr1	16250745	-	0.828
chr1	16250808	-	0.231
chr1	16251569	-	0.423
chr1	162812666	+	0.057
chr1	16395229	+	0.711
chr1	16395428	+	0.277
chr1	16459162	+	0.756
chr1	16459170	+	0.61
chr1	16459787	+	0.175
chr1	1662521	-	0.607
chr1	1663221	-	0.353
chr1	166849367	+	0.083
chr1	166849922	+	0.541
chr1	166852791	+	0.353
chr1	166852951	+	0.435
chr1	167541059	-	0.404
chr1	167546158	-	0.271
chr1	167553626	-	0.12
chr1	167787968	+	0.875
chr1	167789828	+	0.206
chr1	167789968	+	0.067
chr1	167790478	+	0.148
chr1	168200086	+	0.245
chr1	171784398	+	0.533
chr1	171796527	+	0.333
chr1	171796679	+	0.258
chr1	171796787	+	0.226
chr1	171796798	+	0.541
chr1	173857680	+	0.333
chr1	17407204	-	0.202
chr1	17407839	-	0.818
chr1	17407892	-	0.104
chr1	17408109	-	0.735
chr1	17408251	-	0.324
chr1	17408362	-	0.492
chr1	17420764	-	0.144
chr1	175014470	-	0.367
chr1	1751580	-	0.589
chr1	1751807	-	0.155
chr1	1751946	-	0.5
chr1	1752205	-	0.492
chr1	179095108	+	0.102
chr1	179095265	+	0.191
chr1	179095297	+	0.688
chr1	179095321	+	0.705
chr1	180196421	+	0.425
chr1	180196529	+	0.4
chr1	180196593	+	0.222
chr1	180502790	-	0.31
chr1	181088825	+	0.308
chr1	181089739	+	0.434
chr1	181090003	+	0.346
chr1	181090151	+	0.377
chr1	181090217	+	0.639
chr1	181090303	+	0.344
chr1	182384400	-	0.649
chr1	182384545	-	0.584
chr1	182384643	-	0.237
chr1	182599132	-	0.389
chr1	182599814	-	0.481
chr1	182600184	-	0.385
chr1	182600404	-	0.423
chr1	183553236	+	0.733
chr1	183635532	-	0.409
chr1	185297821	-	0.152
chr1	185299767	-	0.217
chr1	185300066	-	0.125
chr1	185311271	-	0.194
chr1	19219293	-	0.615
chr1	19219342	-	0.59
chr1	19219463	-	0.143
chr1	19258836	+	0.379
chr1	19258843	+	0.411
chr1	19258879	+	0.075
chr1	19258888	+	0.727
chr1	19328934	+	0.558
chr1	19328941	+	0.78
chr1	19658128	+	0.118
chr1	19658138	+	0.118
chr1	201465738	-	0.533
chr1	201465891	-	0.468
chr1	201466008	-	0.319
chr1	201870666	+	0.263
chr1	201876250	+	0.75
chr1	201876465	+	0.614
chr1	201969556	+	0.317
chr1	201969679	+	0.603
chr1	201969877	+	0.406
chr1	201982908	+	0.215
chr1	202006018	+	0.126
chr1	202144544	-	0.076
chr1	202331831	-	0.087
chr1	202881050	-	0.396
chr1	202881063	-	0.327
chr1	202892489	-	0.269
chr1	202941244	-	0.323
chr1	202941250	-	0.475
chr1	203014967	+	0.161
chr1	203015005	+	0.387
chr1	20500093	-	0.358
chr1	20500232	-	0.857
chr1	20500297	-	0.5
chr1	20500309	-	0.638
chr1	20500496	-	0.154
chr1	20501075	-	0.333
chr1	20501138	-	0.25
chr1	20501289	-	0.814
chr1	205531407	+	0.088
chr1	205531466	+	0.393
chr1	205531771	+	0.265
chr1	205531880	+	0.135
chr1	205717043	-	0.079
chr1	205717804	-	0.4
chr1	205718408	-	0.113
chr1	20650928	+	0.762
chr1	206591771	-	0.157
chr1	206732747	+	0.114
chr1	212100792	+	0.679
chr1	212102906	+	0.109
chr1	212364629	-	0.406
chr1	212365026	-	0.556
chr1	212445957	+	0.143
chr1	212446230	+	0.265
chr1	212619493	+	0.267
chr1	212619743	+	0.611
chr1	212620352	+	0.365
chr1	212738466	-	0.526
chr1	212738518	-	0.41
chr1	214332144	+	0.065
chr1	220147904	+	0.211
chr1	220813557	+	0.864
chr1	220813629	+	0.674
chr1	220813942	+	0.617
chr1	220814188	+	0.312
chr1	22086723	+	0.096
chr1	22092277	+	0.132
chr1	223774909	+	0.256
chr1	223774943	+	0.181
chr1	224189682	+	0.485
chr1	224189688	+	0.583
chr1	224190175	+	0.587
chr1	224227411	-	0.222
chr1	224287925	-	0.111
chr1	224389623	-	0.61
chr1	224389739	-	0.273
chr1	224398210	-	0.071
chr1	225401668	-	0.327
chr1	225403171	-	0.257
chr1	225495574	-	0.071
chr1	225920459	-	0.266
chr1	226895548	+	0.122
chr1	226895671	+	0.636
chr1	226965191	+	0.316
chr1	226965274	+	0.658
chr1	226987401	+	0.108
chr1	227731568	-	0.537
chr1	227731734	-	0.462
chr1	227732210	-	0.347
chr1	227732471	-	0.338
chr1	227747811	+	0.19
chr1	227748085	+	0.287
chr1	227748108	+	0.673
chr1	227780943	+	0.582
chr1	227781001	+	0.348
chr1	227781005	+	0.244
chr1	228097979	+	0.175
chr1	228100862	-	0.431
chr1	228100983	-	0.318
chr1	228101123	-	0.119
chr1	228106737	-	0.306
chr1	228141202	+	0.157
chr1	228174994	+	0.244
chr1	228175358	+	0.49
chr1	228175488	+	0.22
chr1	228175719	+	0.522
chr1	228394873	-	0.513
chr1	228394886	-	0.793
chr1	228457238	-	0.62
chr1	228457391	-	0.219
chr1	228494093	+	0.176
chr1	229303984	+	0.184
chr1	229486383	-	0.147
chr1	229486464	-	0.156
chr1	229518110	-	0.731
chr1	229518150	-	0.731
chr1	229594454	-	0.185
chr1	229594475	-	0.462
chr1	229594566	-	0.423
chr1	229594778	-	0.808
chr1	229602550	-	0.462
chr1	229602724	-	0.214
chr1	229637193	+	0.269
chr1	229638123	+	0.448
chr1	229638200	+	0.6
chr1	229659325	+	0.314
chr1	229659377	+	0.559
chr1	229659576	+	0.143
chr1	230279364	+	0.169
chr1	230280050	+	0.386
chr1	230693443	+	0.228
chr1	230693621	+	0.214
chr1	2307647	+	0.731
chr1	2308291	+	0.786
chr1	23083586	+	0.51
chr1	230838496	-	0.224
chr1	230838889	-	0.205
chr1	230838948	-	0.679
chr1	230839039	-	0.349
chr1	230839376	-	0.216
chr1	230839862	-	0.304
chr1	2308412	+	0.281
chr1	2309147	+	0.414
chr1	231019765	-	0.146
chr1	231019817	-	0.5
chr1	231019842	-	0.205
chr1	231019921	-	0.875
chr1	231020023	-	0.333
chr1	231267826	+	0.515
chr1	231267849	+	0.515
chr1	231277596	+	0.333
chr1	231277654	+	0.133
chr1	231364048	-	0.231
chr1	232950671	+	0.153
chr1	232970026	+	0.205
chr1	23310261	-	0.312
chr1	234383782	+	0.148
chr1	234383852	+	0.612
chr1	234606037	-	0.191
chr1	234607033	-	0.357
chr1	234607144	-	0.773
chr1	234607357	-	0.195
chr1	234607417	-	0.492
chr1	234607449	-	0.619
chr1	234607452	-	0.075
chr1	234608605	-	0.278
chr1	234609403	-	0.384
chr1	23506546	-	0.154
chr1	235131818	-	0.265
chr1	235131848	-	0.871
chr1	235414486	+	0.1
chr1	235551841	-	0.18
chr1	23558265	-	0.607
chr1	23559440	-	0.343
chr1	236550900	-	0.481
chr1	23692763	+	0.098
chr1	23751268	+	0.212
chr1	23751465	+	0.231
chr1	23751716	+	0.5
chr1	23751910	+	0.659
chr1	23751951	+	0.732
chr1	23759581	+	0.468
chr1	23759657	+	0.191
chr1	23795370	+	0.215
chr1	2403132	+	0.208
chr1	2405221	-	0.312
chr1	2405365	-	0.65
chr1	2405530	-	0.262
chr1	244409538	-	0.686
chr1	244706102	+	0.351
chr1	246767249	+	0.125
chr1	24840925	+	0.297
chr1	2508829	-	0.5
chr1	25338455	+	0.224
chr1	25815685	+	0.348
chr1	25815789	+	0.565
chr1	25816018	+	0.32
chr1	25816221	+	0.377
chr1	25816642	+	0.323
chr1	25816664	+	0.164
chr1	25829800	+	0.062
chr1	25832158	+	0.677
chr1	25832193	+	0.265
chr1	25832723	+	0.429
chr1	25835030	-	0.41
chr1	25835120	-	0.649
chr1	25835222	-	0.641
chr1	25835243	-	0.378
chr1	25835382	-	0.455
chr1	25835534	-	0.571
chr1	25835582	-	0.171
chr1	25835674	-	0.722
chr1	25900965	-	0.238
chr1	26170769	+	0.398
chr1	26281059	+	0.072
chr1	26281153	+	0.137
chr1	26475601	+	0.257
chr1	26826812	+	0.182
chr1	26853903	+	0.061
chr1	26853943	+	0.618
chr1	26854235	+	0.088
chr1	26855046	+	0.486
chr1	26855070	+	0.179
chr1	26879534	-	0.667
chr1	26888995	-	0.143
chr1	26889693	-	0.184
chr1	26946256	+	0.162
chr1	26946290	+	0.173
chr1	27306559	+	0.613
chr1	27306732	+	0.282
chr1	27335582	+	0.296
chr1	27335612	+	0.5
chr1	27405017	-	0.096
chr1	27405534	-	0.157
chr1	27822296	+	0.649
chr1	27850176	+	0.288
chr1	27850295	+	0.5
chr1	27966761	+	0.37
chr1	27966773	+	0.111
chr1	28201188	-	0.429
chr1	28280844	+	0.434
chr1	28281043	+	0.224
chr1	28281197	+	0.44
chr1	28335877	+	0.107
chr1	28538850	+	0.112
chr1	28577581	+	0.232
chr1	28577684	+	0.286
chr1	28603268	-	0.125
chr1	28603515	-	0.182
chr1	28742540	+	0.344
chr1	28742693	+	0.203
chr1	28742771	+	0.295
chr1	28743593	+	0.848
chr1	28743665	+	0.578
chr1	28743703	+	0.568
chr1	28743736	+	0.289
chr1	28743853	+	0.304
chr1	28769032	+	0.471
chr1	28769112	+	0.541
chr1	29119490	+	0.538
chr1	29147965	-	0.547
chr1	29325718	+	0.224
chr1	29326108	+	0.13
chr1	31259845	-	0.459
chr1	31364265	+	0.638
chr1	31364545	+	0.625
chr1	31630541	-	0.451
chr1	31906915	-	0.135
chr1	31938177	-	0.179
chr1	32102657	+	0.139
chr1	32216433	-	0.594
chr1	32216469	-	0.531
chr1	32216508	-	0.645
chr1	32216776	-	0.538
chr1	32366085	-	0.473
chr1	32366316	-	0.245
chr1	32366546	-	0.149
chr1	32376352	-	0.595
chr1	32376507	-	0.265
chr1	32775586	-	0.25
chr1	32775866	-	0.658
chr1	32937068	-	0.457
chr1	32937176	-	0.286
chr1	32937230	-	0.143
chr1	32942359	-	0.097
chr1	33010522	-	0.206
chr1	33299535	+	0.571
chr1	33324256	-	0.103
chr1	33324872	-	0.52
chr1	34855757	-	0.439
chr1	34981831	-	0.121
chr1	35192736	-	0.14
chr1	35566476	+	0.127
chr1	35566602	+	0.136
chr1	36093204	+	0.852
chr1	36093564	+	0.395
chr1	36136950	-	0.577
chr1	36137050	-	0.357
chr1	36137878	-	0.186
chr1	36180294	+	0.077
chr1	36305168	+	0.129
chr1	3631075	-	0.088
chr1	36341665	-	0.513
chr1	36355351	-	0.108
chr1	37682240	-	0.065
chr1	37682812	-	0.593
chr1	37708389	+	0.7
chr1	37708422	+	0.356
chr1	37709012	+	0.167
chr1	37794284	+	0.153
chr1	37800112	+	0.431
chr1	3780394	-	0.328
chr1	37809128	+	0.433
chr1	37809449	+	0.072
chr1	3786892	-	0.452
chr1	3787258	-	0.156
chr1	37996995	-	0.115
chr1	37997082	-	0.538
chr1	37997175	-	0.385
chr1	37997360	-	0.577
chr1	39004648	+	0.14
chr1	39004752	+	0.158
chr1	39753527	+	0.365
chr1	39753646	+	0.336
chr1	40071802	+	0.113
chr1	40072406	+	0.143
chr1	40073036	-	0.255
chr1	40374055	+	0.189
chr1	40422075	+	0.16
chr1	40770853	+	0.157
chr1	40770949	+	0.293
chr1	40771487	+	0.182
chr1	41011729	+	0.19
chr1	42459690	+	0.148
chr1	42459808	+	0.37
chr1	42746484	-	0.196
chr1	42746529	-	0.442
chr1	42746574	-	0.151
chr1	42766823	-	0.1
chr1	42775275	+	0.2
chr1	42775288	+	0.111
chr1	42775382	+	0.564
chr1	42807217	-	0.462
chr1	42851167	+	0.394
chr1	42851523	+	0.086
chr1	42851652	+	0.324
chr1	42851691	+	0.229
chr1	42851982	+	0.513
chr1	42926230	-	0.127
chr1	42926639	-	0.5
chr1	42926654	-	0.227
chr1	42926692	-	0.243
chr1	42926848	-	0.567
chr1	42926881	-	0.586
chr1	42926965	-	0.365
chr1	43363792	-	0.069
chr1	43363804	-	0.375
chr1	43363875	-	0.463
chr1	43384882	-	0.141
chr1	43386150	-	0.185
chr1	43603930	+	0.704
chr1	43606406	+	0.235
chr1	43623309	+	0.571
chr1	43704665	+	0.7
chr1	43704691	+	0.429
chr1	43930981	+	0.25
chr1	43930997	+	0.259
chr1	43931037	+	0.385
chr1	43947070	+	0.517
chr1	43947255	+	0.484
chr1	43947659	+	0.379
chr1	43949793	+	0.63
chr1	43950045	+	0.676
chr1	43950087	+	0.368
chr1	43967349	+	0.208
chr1	43970113	+	0.145
chr1	43972568	+	0.733
chr1	43972588	+	0.208
chr1	43972774	+	0.071
chr1	43972793	+	0.091
chr1	43990411	+	0.352
chr1	43990458	+	0.19
chr1	43990495	+	0.362
chr1	43990541	+	0.629
chr1	43990547	+	0.286
chr1	43997491	-	0.425
chr1	43997558	-	0.229
chr1	43997708	-	0.358
chr1	44354927	-	0.266
chr1	44756156	+	0.093
chr1	45003168	-	0.63
chr1	45343232	+	0.122
chr1	45343567	+	0.263
chr1	45343833	+	0.164
chr1	45343897	+	0.091
chr1	45654787	-	0.222
chr1	45693473	+	0.318
chr1	46188796	-	0.276
chr1	46278905	-	0.479
chr1	46280268	-	0.177
chr1	46316593	+	0.121
chr1	46344997	+	0.154
chr1	46361576	+	0.116
chr1	46361740	+	0.762
chr1	46635821	-	0.167
chr1	50788062	-	0.053
chr1	50969219	+	0.571
chr1	50969269	+	0.147
chr1	50969803	+	0.324
chr1	50974014	+	0.5
chr1	50974025	+	0.681
chr1	51271171	+	0.697
chr1	51271186	+	0.088
chr1	51271228	+	0.697
chr1	51271314	+	0.343
chr1	52020303	-	0.283
chr1	52020320	-	0.5
chr1	52020562	-	0.109
chr1	52020730	-	0.25
chr1	52032217	-	0.212
chr1	52032360	-	0.588
chr1	52032512	-	0.161
chr1	52032577	-	0.226
chr1	52032875	-	0.576
chr1	52033085	-	0.233
chr1	52033286	-	0.438
chr1	52055019	-	0.245
chr1	52055145	-	0.176
chr1	52086786	+	0.31
chr1	52393625	-	0.541
chr1	52393630	-	0.3
chr1	52416694	+	0.477
chr1	52687609	-	0.714
chr1	52687910	-	0.69
chr1	52687916	-	0.548
chr1	52688009	-	0.61
chr1	52688053	-	0.317
chr1	53214524	-	0.641
chr1	53214730	-	0.115
chr1	53220280	-	0.092
chr1	53765632	-	0.118
chr1	53766298	-	0.444
chr1	53767879	-	0.543
chr1	53967920	+	0.571
chr1	54096782	+	0.414
chr1	54200405	+	0.268
chr1	54216244	+	0.229
chr1	54225595	-	0.296
chr1	54226087	-	0.192
chr1	54226914	-	0.114
chr1	54741585	+	0.122
chr1	54741752	+	0.533
chr1	54741829	+	0.776
chr1	54742139	+	0.58
chr1	54742149	+	0.733
chr1	54742156	+	0.208
chr1	54850697	-	0.568
chr1	54851404	-	0.174
chr1	54851451	-	0.154
chr1	58781698	-	0.682
chr1	58781764	-	0.759
chr1	58781797	-	0.802
chr1	58781894	-	0.426
chr1	58781941	-	0.298
chr1	58782017	-	0.293
chr1	58783078	-	0.722
chr1	6223668	-	0.252
chr1	6223886	-	0.716
chr1	6224723	-	0.802
chr1	6224741	-	0.789
chr1	6225087	-	0.384
chr1	62441563	+	0.077
chr1	62444935	+	0.655
chr1	62445287	+	0.697
chr1	62445322	+	0.469
chr1	62445365	+	0.258
chr1	62450267	+	0.441
chr1	62450624	+	0.75
chr1	62450730	+	0.135
chr1	62450748	+	0.162
chr1	62450908	+	0.568
chr1	62451609	+	0.222
chr1	63324609	+	0.786
chr1	63490093	-	0.108
chr1	63659868	+	0.404
chr1	65218904	+	0.115
chr1	6589122	+	0.4
chr1	6589199	+	0.528
chr1	6632908	+	0.387
chr1	6633041	+	0.243
chr1	6633149	+	0.389
chr1	6633168	+	0.457
chr1	6634636	-	0.275
chr1	6634814	-	0.212
chr1	6635488	-	0.675
chr1	6635528	-	0.324
chr1	67413076	-	0.479
chr1	67413105	-	0.73
chr1	68126086	-	0.557
chr1	68126099	-	0.076
chr1	68193984	-	0.185
chr1	70367973	+	0.309
chr1	70411512	+	0.188
chr1	70439193	+	0.188
chr1	71063588	-	0.069
chr1	75762721	+	0.258
chr1	77092343	-	0.192
chr1	7780935	+	0.125
chr1	77960364	-	0.107
chr1	84490387	+	0.119
chr1	84506026	-	0.137
chr1	86743244	+	0.34
chr1	86743338	+	0.343
chr1	87328997	+	0.206
chr1	87344992	+	0.566
chr1	93152000	-	0.171
chr1	93156476	-	0.061
chr1	93346594	+	0.745
chr1	93346718	+	0.855
chr1	93360742	+	0.717
chr1	942771	+	0.35
chr1	942897	+	0.279
chr1	944313	+	0.229
chr1	944421	+	0.344
chr1	9580147	+	0.552
chr1	9580176	+	0.25
chr1	9582405	+	0.581
chr1	9582587	+	0.316
chr1	9582635	+	0.343
chr1	9595973	+	0.108
chr1	9604563	+	0.093
chr1	9680923	-	0.065
chr1	9729785	-	0.714
chr1	9729960	-	0.518
chr1	9730203	-	0.289
chr1	9850507	-	0.419
chr1	998995	-	0.268
chr1	999043	-	0.242
chr10	100150834	-	0.185
chr10	100233261	-	0.1
chr10	100275176	-	0.341
chr10	100275204	-	0.864
chr10	100275307	-	0.7
chr10	100363424	+	0.187
chr10	100540687	+	0.125
chr10	100548247	+	0.66
chr10	100548252	+	0.48
chr10	100548326	+	0.396
chr10	100548600	+	0.341
chr10	100548832	+	0.238
chr10	100986474	-	0.311
chr10	100986493	-	0.208
chr10	100986698	-	0.739
chr10	100994355	+	0.156
chr10	101579417	-	0.704
chr10	101579460	-	0.583
chr10	101579712	-	0.327
chr10	101586003	-	0.467
chr10	101609455	+	0.148
chr10	101611128	-	0.396
chr10	101611241	-	0.646
chr10	102065973	+	0.379
chr10	102066214	+	0.423
chr10	102066223	+	0.706
chr10	102066921	+	0.438
chr10	102066960	+	0.706
chr10	102067277	+	0.333
chr10	102067602	+	0.323
chr10	102067750	+	0.371
chr10	102067850	+	0.789
chr10	102067908	+	0.214
chr10	102067936	+	0.333
chr10	102139621	+	0.222
chr10	102139776	+	0.69
chr10	102140143	+	0.067
chr10	102140658	+	0.121
chr10	102147064	+	0.489
chr10	102147163	+	0.346
chr10	102162398	+	0.227
chr10	102162847	+	0.133
chr10	102382519	+	0.104
chr10	102382861	+	0.208
chr10	102422805	+	0.136
chr10	102423021	+	0.542
chr10	102423413	-	0.205
chr10	102455822	+	0.19
chr10	102456084	+	0.171
chr10	102456259	+	0.31
chr10	102479358	-	0.218
chr10	102480311	-	0.325
chr10	102480396	-	0.194
chr10	102480712	-	0.13
chr10	102657266	+	0.538
chr10	102737782	+	0.152
chr10	102737933	+	0.156
chr10	102738991	+	0.361
chr10	102739064	+	0.178
chr10	103445545	+	0.344
chr10	103445570	+	0.438
chr10	103445640	+	0.514
chr10	103600772	-	0.63
chr10	103601039	-	0.571
chr10	1040650	-	0.125
chr10	1040814	-	0.242
chr10	110284875	+	0.094
chr10	110285576	+	0.059
chr10	110286452	+	0.108
chr10	119036056	-	0.135
chr10	119036074	-	0.568
chr10	119500019	-	0.625
chr10	119500095	-	0.561
chr10	119575658	-	0.745
chr10	12167643	-	0.101
chr10	123162722	+	0.196
chr10	123164903	+	0.105
chr10	124398059	-	0.234
chr10	124989325	-	0.446
chr10	124989409	-	0.577
chr10	124989478	-	0.136
chr10	124989546	-	0.322
chr10	130179476	+	0.111
chr10	132205178	+	0.357
chr10	132205273	+	0.179
chr10	132205462	+	0.222
chr10	132205660	+	0.265
chr10	132225279	-	0.179
chr10	13318309	-	0.182
chr10	13318604	-	0.114
chr10	13319073	-	0.244
chr10	133279723	-	0.14
chr10	133313063	+	0.231
chr10	133420154	+	0.48
chr10	133420355	+	0.121
chr10	13344907	-	0.167
chr10	15103482	+	0.586
chr10	15103975	+	0.867
chr10	15104012	+	0.577
chr10	15212638	-	0.286
chr10	15212661	-	0.281
chr10	15778933	-	0.138
chr10	15779021	-	0.241
chr10	17229676	+	0.137
chr10	21759274	-	0.344
chr10	21759357	-	0.71
chr10	22329691	+	0.571
chr10	22329773	+	0.323
chr10	26748208	-	0.097
chr10	3136539	+	0.135
chr10	3136616	+	0.271
chr10	43387242	-	0.747
chr10	43387448	-	0.178
chr10	43387534	-	0.552
chr10	43387648	-	0.306
chr10	43644401	-	0.149
chr10	43644413	-	0.455
chr10	46003345	+	0.216
chr10	46003474	+	0.366
chr10	46010734	-	0.341
chr10	46010891	-	0.195
chr10	46011022	-	0.514
chr10	5456983	+	0.75
chr10	5457026	+	0.607
chr10	56357971	-	0.547
chr10	56358143	-	0.382
chr10	56358344	-	0.562
chr10	5639484	-	0.743
chr10	5639562	-	0.222
chr10	5639672	-	0.529
chr10	5639715	-	0.059
chr10	5639825	-	0.387
chr10	5640088	-	0.667
chr10	5640183	-	0.562
chr10	5640248	-	0.758
chr10	5640344	-	0.926
chr10	58287655	+	0.425
chr10	60793953	+	0.197
chr10	6115661	+	0.194
chr10	6115673	+	0.412
chr10	62805253	+	0.219
chr10	62805460	+	0.167
chr10	62805676	+	0.571
chr10	62805715	+	0.724
chr10	62806128	+	0.594
chr10	62806666	+	0.189
chr10	68984803	+	0.094
chr10	69208897	+	0.462
chr10	69208985	+	0.846
chr10	69382509	+	0.067
chr10	69384836	+	0.077
chr10	69633236	+	0.077
chr10	69633443	+	0.536
chr10	70139473	-	0.762
chr10	70139671	-	0.615
chr10	70139783	-	0.128
chr10	70152436	-	0.37
chr10	70299836	-	0.75
chr10	70879717	+	0.129
chr10	71302683	+	0.061
chr10	71816361	-	0.134
chr10	72096594	-	0.138
chr10	72097244	-	0.607
chr10	72233169	+	0.52
chr10	72275034	+	0.673
chr10	72275274	+	0.49
chr10	72333422	-	0.235
chr10	72333527	-	0.147
chr10	72333569	-	0.606
chr10	72333950	-	0.062
chr10	72334564	-	0.691
chr10	72368069	-	0.778
chr10	72368151	-	0.085
chr10	72368217	-	0.674
chr10	73243488	-	0.346
chr10	73246091	-	0.254
chr10	73250939	-	0.195
chr10	73375977	-	0.138
chr10	73771049	+	0.705
chr10	73772085	+	0.104
chr10	73783194	+	0.216
chr10	73783253	+	0.276
chr10	73813023	-	0.192
chr10	74708407	+	0.25
chr10	75234097	-	0.56
chr10	75398437	-	0.201
chr10	75398450	-	0.579
chr10	75398570	-	0.32
chr10	75398642	-	0.159
chr10	75398782	-	0.625
chr10	75398899	-	0.799
chr10	75399069	-	0.282
chr10	75399404	-	0.455
chr10	75399761	-	0.506
chr10	75399865	-	0.321
chr10	75400223	-	0.23
chr10	75407378	+	0.783
chr10	75407436	+	0.101
chr10	75408085	+	0.324
chr10	79353823	+	0.44
chr10	79354003	+	0.169
chr10	79354067	+	0.462
chr10	79354136	+	0.279
chr10	79354194	+	0.157
chr10	79354214	+	0.785
chr10	80432076	+	0.379
chr10	80432135	+	0.31
chr10	80432282	+	0.269
chr10	80432627	+	0.185
chr10	89214820	-	0.411
chr10	92349414	+	0.077
chr10	92349829	+	0.128
chr10	92351293	+	0.188
chr10	95237654	-	0.104
chr10	95606529	-	0.207
chr10	95606882	-	0.376
chr10	95606891	-	0.137
chr10	95613857	-	0.449
chr10	95663653	-	0.7
chr10	95663949	-	0.278
chr10	95664075	-	0.758
chr10	95664203	-	0.685
chr10	95664248	-	0.328
chr10	95693410	-	0.079
chr10	96521045	-	0.074
chr10	96521047	-	0.18
chr10	97333228	-	0.473
chr10	97333280	-	0.87
chr10	97333611	-	0.528
chr10	97333988	-	0.16
chr10	97356989	-	0.65
chr10	97432834	+	0.566
chr10	97456897	+	0.619
chr10	97457024	+	0.258
chr10	97457035	+	0.14
chr10	97457087	+	0.537
chr10	97673776	+	0.5
chr10	97674772	+	0.471
chr10	97675126	+	0.595
chr10	97675221	+	0.196
chr10	97675468	+	0.25
chr10	97675828	+	0.411
chr10	97714742	+	0.46
chr10	97715526	+	0.579
chr10	97717462	+	0.532
chr10	97717933	+	0.5
chr10	97717993	+	0.323
chr10	97760027	+	0.111
chr10	97760367	+	0.269
chr10	99397361	-	0.163
chr10	99397442	-	0.447
chr10	99397453	-	0.32
chr10	99714562	-	0.5
chr11	1010824	+	0.677
chr11	106079573	+	0.172
chr11	106090649	+	0.094
chr11	106096855	+	0.643
chr11	106097053	+	0.077
chr11	110462395	+	0.275
chr11	110462560	+	0.453
chr11	112085262	-	0.699
chr11	118601588	+	0.263
chr11	119023416	+	0.182
chr11	119078003	+	0.081
chr11	119081681	+	0.14
chr11	119081767	+	0.512
chr11	119081879	+	0.122
chr11	119093389	+	0.261
chr11	119093907	-	0.554
chr11	119093993	-	0.74
chr11	119094135	-	0.351
chr11	119094391	-	0.458
chr11	119097965	-	0.066
chr11	119100635	-	0.127
chr11	119101717	-	0.415
chr11	119334672	+	0.417
chr11	119334912	+	0.317
chr11	119334920	+	0.5
chr11	119335010	+	0.622
chr11	119335102	+	0.65
chr11	119335190	+	0.182
chr11	119335732	+	0.455
chr11	119335865	+	0.25
chr11	119336481	+	0.203
chr11	119336558	+	0.672
chr11	119336674	+	0.446
chr11	119337196	+	0.318
chr11	120229519	+	0.152
chr11	123057681	-	0.255
chr11	123059649	-	0.121
chr11	124746521	+	0.158
chr11	125583962	+	0.377
chr11	125621132	+	0.106
chr11	125621184	+	0.247
chr11	126203286	-	0.41
chr11	126203313	-	0.775
chr11	126263528	-	0.282
chr11	126263646	-	0.273
chr11	126277898	+	0.52
chr11	126277970	+	0.526
chr11	126278001	+	0.357
chr11	1276918	-	0.588
chr11	1277130	-	0.162
chr11	130143571	+	0.451
chr11	130143579	+	0.281
chr11	130144300	+	0.184
chr11	134151059	+	0.37
chr11	134151214	+	0.385
chr11	14457768	-	0.333
chr11	1461193	+	0.333
chr11	16755166	+	0.246
chr11	17788091	-	0.258
chr11	17788167	-	0.129
chr11	17788191	-	0.129
chr11	17788304	-	0.133
chr11	18407398	+	0.531
chr11	18480572	-	0.083
chr11	203063	-	0.717
chr11	204103	-	0.143
chr11	204251	-	0.395
chr11	204662	-	0.386
chr11	204932	-	0.702
chr11	205100	-	0.739
chr11	205226	-	0.451
chr11	205468	-	0.294
chr11	209516	+	0.109
chr11	209926	+	0.609
chr11	209975	+	0.25
chr11	214381	+	0.468
chr11	214400	+	0.404
chr11	214537	+	0.768
chr11	2397184	+	0.203
chr11	2402737	+	0.64
chr11	2403120	+	0.213
chr11	252728	+	0.344
chr11	252751	+	0.309
chr11	2944748	-	0.261
chr11	2944958	-	0.216
chr11	2945216	-	0.654
chr11	2945353	-	0.36
chr11	2954602	-	0.136
chr11	3001079	-	0.5
chr11	3001102	-	0.512
chr11	32091399	+	0.089
chr11	32104497	+	0.475
chr11	32104639	+	0.607
chr11	32105449	+	0.393
chr11	33709602	-	0.161
chr11	33709967	-	0.2
chr11	33710200	-	0.267
chr11	33710238	-	0.208
chr11	34076339	+	0.071
chr11	34099485	+	0.467
chr11	34099510	+	0.111
chr11	34146264	+	0.698
chr11	34146622	+	0.35
chr11	35619490	+	0.581
chr11	35619580	+	0.138
chr11	35620034	+	0.233
chr11	35620524	+	0.297
chr11	3824130	+	0.594
chr11	3825868	+	0.622
chr11	3826045	+	0.34
chr11	3827316	-	0.157
chr11	3827476	-	0.551
chr11	3827786	-	0.34
chr11	3827969	-	0.514
chr11	4138484	+	0.196
chr11	43856024	+	0.071
chr11	43856261	+	0.156
chr11	44244543	+	0.447
chr11	44244637	+	0.19
chr11	44244806	+	0.333
chr11	46396604	-	0.207
chr11	46396897	-	0.346
chr11	46672487	+	0.321
chr11	46672498	+	0.107
chr11	47164374	-	0.459
chr11	47165285	-	0.387
chr11	47177795	-	0.071
chr11	47178949	-	0.154
chr11	47178963	-	0.053
chr11	47239414	-	0.185
chr11	47239904	-	0.615
chr11	47242803	-	0.148
chr11	47571606	+	0.84
chr11	491232	+	0.24
chr11	494547	-	0.156
chr11	532357	-	0.412
chr11	57476832	+	0.548
chr11	57477311	+	0.176
chr11	57477422	+	0.367
chr11	57484947	-	0.5
chr11	57485095	-	0.28
chr11	57699139	+	0.211
chr11	57699228	+	0.206
chr11	57700130	+	0.323
chr11	57700289	+	0.485
chr11	57740677	+	0.364
chr11	57740895	+	0.558
chr11	59806463	-	0.42
chr11	59806523	-	0.347
chr11	59806762	-	0.165
chr11	61130346	-	0.5
chr11	61299971	-	0.325
chr11	61349487	-	0.4
chr11	61349937	-	0.129
chr11	61398408	+	0.172
chr11	61398479	+	0.806
chr11	61398632	+	0.29
chr11	61398750	+	0.29
chr11	61403216	-	0.711
chr11	61403226	-	0.712
chr11	61403228	-	0.202
chr11	61403281	-	0.205
chr11	61403472	-	0.256
chr11	61404029	-	0.092
chr11	61404488	-	0.377
chr11	61404671	-	0.452
chr11	61445995	+	0.625
chr11	61446026	+	0.258
chr11	61446206	+	0.548
chr11	61446224	+	0.2
chr11	61795897	+	0.253
chr11	61795903	+	0.667
chr11	61796104	+	0.573
chr11	61796230	+	0.138
chr11	61796469	+	0.511
chr11	61796892	+	0.434
chr11	61796898	+	0.442
chr11	62615439	-	0.368
chr11	62615650	-	0.169
chr11	62617108	-	0.189
chr11	62647165	-	0.241
chr11	62647891	-	0.423
chr11	62647937	-	0.821
chr11	62647945	-	0.207
chr11	62648091	-	0.538
chr11	62648387	-	0.296
chr11	62648535	-	0.407
chr11	62648845	-	0.423
chr11	62662986	-	0.471
chr11	62663007	-	0.135
chr11	62672121	+	0.122
chr11	62672226	+	0.148
chr11	62672282	+	0.714
chr11	62714920	-	0.152
chr11	62786620	+	0.167
chr11	62786716	+	0.097
chr11	62786866	+	0.824
chr11	62787165	+	0.257
chr11	62787271	+	0.6
chr11	62790680	-	0.816
chr11	62790690	-	0.233
chr11	62792236	-	0.278
chr11	62856182	+	0.183
chr11	62888447	+	0.302
chr11	62888710	+	0.472
chr11	63758387	+	0.516
chr11	63997221	+	0.118
chr11	63997522	+	0.278
chr11	6410686	-	0.556
chr11	6410833	-	0.37
chr11	64204271	+	0.455
chr11	64226918	+	0.267
chr11	64315962	+	0.8
chr11	64316652	+	0.157
chr11	644419	-	0.203
chr11	644472	-	0.707
chr11	64765474	-	0.134
chr11	64765915	-	0.297
chr11	6476742	-	0.447
chr11	6477042	-	0.525
chr11	6477079	-	0.15
chr11	64804323	-	0.302
chr11	64804606	-	0.412
chr11	6482257	+	0.379
chr11	6482282	+	0.423
chr11	64853471	-	0.088
chr11	64854007	-	0.303
chr11	64854239	-	0.529
chr11	65039816	+	0.552
chr11	65039914	+	0.3
chr11	65039979	+	0.156
chr11	65041102	+	0.577
chr11	65041624	+	0.244
chr11	65044508	+	0.685
chr11	65044759	+	0.432
chr11	65078974	-	0.377
chr11	65079627	-	0.587
chr11	65111430	+	0.302
chr11	65116136	+	0.709
chr11	65116615	-	0.365
chr11	65117363	-	0.326
chr11	65125993	+	0.569
chr11	65127926	-	0.344
chr11	65130100	-	0.075
chr11	65211506	+	0.385
chr11	65211886	+	0.448
chr11	65211897	+	0.367
chr11	65352699	+	0.081
chr11	65538562	+	0.312
chr11	65571527	+	0.213
chr11	65573711	+	0.233
chr11	65574082	+	0.083
chr11	65598184	-	0.129
chr11	65598355	-	0.724
chr11	65598394	-	0.423
chr11	65637023	+	0.194
chr11	65637048	+	0.111
chr11	65653647	-	0.263
chr11	65653772	-	0.263
chr11	65654412	-	0.667
chr11	65654436	-	0.088
chr11	65719156	+	0.266
chr11	65719220	+	0.468
chr11	65720416	-	0.094
chr11	65777887	-	0.346
chr11	65777983	-	0.621
chr11	65856010	-	0.119
chr11	65891037	+	0.426
chr11	65891509	+	0.598
chr11	65891568	+	0.701
chr11	65891589	+	0.557
chr11	65916946	-	0.206
chr11	65917162	-	0.429
chr11	65918015	-	0.118
chr11	65918111	-	0.556
chr11	6600041	-	0.16
chr11	66068831	+	0.151
chr11	6613124	-	0.143
chr11	6614563	-	0.154
chr11	66337363	-	0.409
chr11	66337718	-	0.303
chr11	66345596	-	0.606
chr11	66345927	-	0.625
chr11	66346860	-	0.143
chr11	66347274	-	0.145
chr11	66347441	-	0.162
chr11	66509358	+	0.171
chr11	66605928	+	0.271
chr11	66624364	+	0.234
chr11	66624663	+	0.729
chr11	66627145	+	0.205
chr11	66627154	+	0.088
chr11	66627306	+	0.164
chr11	66643491	+	0.16
chr11	66643591	+	0.183
chr11	66845984	+	0.351
chr11	66846366	+	0.429
chr11	66848709	-	0.31
chr11	66848997	-	0.179
chr11	67284865	+	0.219
chr11	67351612	-	0.811
chr11	67351749	-	0.385
chr11	67397778	+	0.654
chr11	67441129	-	0.121
chr11	67627964	-	0.457
chr11	67991526	-	0.395
chr11	67991609	-	0.077
chr11	68261658	-	0.692
chr11	68261685	-	0.433
chr11	68261700	-	0.69
chr11	68261874	-	0.815
chr11	68448928	+	0.438
chr11	68449060	+	0.517
chr11	70206522	+	0.52
chr11	70206996	+	0.565
chr11	70207115	+	0.231
chr11	703065	+	0.065
chr11	71434629	-	0.276
chr11	71434838	-	0.426
chr11	71435430	-	0.594
chr11	71435727	-	0.178
chr11	71441230	-	0.094
chr11	71451716	+	0.233
chr11	71996233	+	0.242
chr11	71996358	+	0.636
chr11	71996408	+	0.594
chr11	71996455	+	0.562
chr11	72003095	-	0.091
chr11	72097637	-	0.224
chr11	72237399	+	0.175
chr11	72237423	+	0.778
chr11	72237645	+	0.278
chr11	72237715	+	0.214
chr11	72237726	+	0.359
chr11	72293413	-	0.235
chr11	72293527	-	0.135
chr11	72685108	-	0.071
chr11	73872804	-	0.168
chr11	73872968	-	0.347
chr11	73873230	-	0.4
chr11	75566531	+	0.274
chr11	75572268	+	0.205
chr11	75572611	+	0.235
chr11	78121067	-	0.143
chr11	791152	-	0.086
chr11	791295	-	0.333
chr11	791391	-	0.216
chr11	791486	-	0.167
chr11	792151	-	0.143
chr11	7996069	+	0.162
chr11	824930	+	0.317
chr11	82849101	-	0.119
chr11	839908	-	0.593
chr11	869880	-	0.141
chr11	8919461	+	0.138
chr11	9139369	-	0.229
chr11	9139599	-	0.694
chr11	9139635	-	0.324
chr11	9139645	-	0.436
chr11	93478564	-	0.289
chr11	93479218	-	0.083
chr11	9445554	+	0.429
chr11	9445747	+	0.286
chr11	95068110	+	0.595
chr11	95068468	+	0.417
chr11	95068602	+	0.556
chr12	101723191	+	0.202
chr12	102074432	-	0.194
chr12	10221886	+	0.452
chr12	103934055	+	0.139
chr12	103951577	-	0.333
chr12	104348448	+	0.245
chr12	104348624	+	0.25
chr12	104348979	+	0.278
chr12	10606094	-	0.213
chr12	106239160	-	0.363
chr12	106239170	-	0.829
chr12	106239187	-	0.429
chr12	106239237	-	0.504
chr12	106239241	-	0.179
chr12	106239250	-	0.53
chr12	106239604	-	0.51
chr12	106239609	-	0.625
chr12	10699542	-	0.618
chr12	108522823	-	0.235
chr12	108523190	-	0.629
chr12	108523374	-	0.171
chr12	109088411	-	0.297
chr12	109092590	-	0.31
chr12	109092874	-	0.286
chr12	109556859	-	0.647
chr12	109557034	-	0.414
chr12	109596743	+	0.189
chr12	109596817	+	0.135
chr12	110373919	-	0.244
chr12	110374054	-	0.229
chr12	110374088	-	0.667
chr12	110493101	-	0.361
chr12	110640484	+	0.054
chr12	110647256	+	0.051
chr12	110720901	-	0.235
chr12	110721048	-	0.341
chr12	110730746	-	0.079
chr12	11171939	+	0.868
chr12	11172151	+	0.367
chr12	111841840	-	0.333
chr12	112022240	+	0.386
chr12	112022446	+	0.134
chr12	112022510	+	0.176
chr12	112022795	+	0.772
chr12	112141108	+	0.25
chr12	112405330	-	0.175
chr12	113158628	-	0.22
chr12	113158689	-	0.246
chr12	113186855	+	0.272
chr12	113186898	+	0.144
chr12	113191598	+	0.312
chr12	113822187	-	0.192
chr12	113822589	-	0.333
chr12	113822606	-	0.538
chr12	116717499	-	0.227
chr12	116717511	-	0.273
chr12	116717797	-	0.389
chr12	118019682	+	0.061
chr12	118032017	+	0.229
chr12	119680406	+	0.736
chr12	119680712	+	0.288
chr12	119681103	+	0.164
chr12	120095539	-	0.111
chr12	120095827	-	0.394
chr12	120096255	-	0.4
chr12	120096978	-	0.614
chr12	120097007	-	0.308
chr12	120097060	-	0.292
chr12	120097170	-	0.404
chr12	120097222	-	0.845
chr12	120127542	-	0.33
chr12	120162955	-	0.176
chr12	120440626	+	0.183
chr12	120444826	-	0.556
chr12	120444920	-	0.111
chr12	120498219	+	0.636
chr12	120498257	+	0.52
chr12	120498285	+	0.605
chr12	120503666	-	0.848
chr12	120528970	-	0.065
chr12	120696858	+	0.235
chr12	120697192	+	0.195
chr12	120701374	+	0.147
chr12	120722798	+	0.14
chr12	120723239	+	0.17
chr12	120739471	+	0.394
chr12	120764554	-	0.259
chr12	120764572	-	0.089
chr12	120764715	-	0.286
chr12	121003662	-	0.567
chr12	121003846	-	0.37
chr12	121237919	-	0.5
chr12	121308434	-	0.411
chr12	121417600	+	0.258
chr12	121417643	+	0.242
chr12	121417734	+	0.464
chr12	121417757	+	0.469
chr12	121417789	+	0.121
chr12	121423597	+	0.333
chr12	121423644	+	0.8
chr12	121423770	+	0.222
chr12	121626908	+	0.176
chr12	121627021	+	0.086
chr12	121641533	+	0.229
chr12	122061295	+	0.081
chr12	122061324	+	0.528
chr12	122061499	+	0.438
chr12	122207779	-	0.22
chr12	122207795	-	0.129
chr12	122208199	-	0.341
chr12	122232231	-	0.103
chr12	122770656	+	0.062
chr12	122770682	+	0.345
chr12	122865361	-	0.07
chr12	122865639	-	0.39
chr12	122865797	-	0.239
chr12	122866158	-	0.262
chr12	122866462	-	0.289
chr12	122866729	-	0.2
chr12	122867470	-	0.621
chr12	123407751	+	0.167
chr12	123407889	+	0.353
chr12	123407996	+	0.184
chr12	123621422	-	0.206
chr12	123621633	-	0.661
chr12	123937822	-	0.296
chr12	124324674	-	0.407
chr12	124324901	-	0.179
chr12	124325083	-	0.074
chr12	124777732	-	0.175
chr12	124777873	-	0.681
chr12	124777960	-	0.389
chr12	124778108	-	0.242
chr12	124778355	-	0.67
chr12	124778504	-	0.198
chr12	124947088	-	0.235
chr12	124947520	-	0.5
chr12	124947763	-	0.069
chr12	125142798	+	0.25
chr12	12823973	+	0.077
chr12	12829635	+	0.769
chr12	12829744	+	0.615
chr12	12829849	+	0.25
chr12	12829894	+	0.118
chr12	130876119	+	0.226
chr12	130876175	+	0.214
chr12	131921429	+	0.444
chr12	131921866	+	0.321
chr12	131921878	+	0.556
chr12	131921991	+	0.5
chr12	131922231	+	0.097
chr12	131922701	+	0.3
chr12	131922802	+	0.475
chr12	131941293	+	0.5
chr12	131941737	+	0.413
chr12	131941817	+	0.629
chr12	131943723	+	0.109
chr12	132509302	+	0.097
chr12	132510387	+	0.184
chr12	132510563	+	0.743
chr12	132511204	+	0.588
chr12	132572313	+	0.213
chr12	132572559	+	0.191
chr12	132583913	+	0.54
chr12	132721087	+	0.479
chr12	132729844	-	0.485
chr12	14787443	-	0.205
chr12	1591621	-	0.145
chr12	1591959	-	0.061
chr12	1592112	-	0.326
chr12	1592563	-	0.059
chr12	1592575	-	0.55
chr12	1592617	-	0.868
chr12	1592900	-	0.697
chr12	1593053	-	0.324
chr12	1593435	-	0.818
chr12	1946214	-	0.2
chr12	22046308	+	0.107
chr12	22065480	+	0.12
chr12	26974080	-	0.405
chr12	27755432	+	0.636
chr12	2824417	+	0.406
chr12	2824516	+	0.25
chr12	2858229	-	0.252
chr12	2858468	-	0.127
chr12	2858541	-	0.673
chr12	2858693	-	0.14
chr12	2858756	-	0.49
chr12	2859028	-	0.419
chr12	2859191	-	0.404
chr12	2859619	-	0.064
chr12	2872168	-	0.175
chr12	2874119	-	0.369
chr12	2874205	-	0.125
chr12	2888058	+	0.312
chr12	2888327	+	0.568
chr12	2888356	+	0.111
chr12	2889248	+	0.706
chr12	3040482	+	0.486
chr12	31103981	+	0.118
chr12	31104267	+	0.654
chr12	32747082	-	0.2
chr12	32747264	-	0.816
chr12	32755324	-	0.382
chr12	32755621	-	0.088
chr12	32755726	-	0.379
chr12	4613593	+	0.123
chr12	46183391	-	0.161
chr12	46359107	-	0.514
chr12	46359861	-	0.286
chr12	46360842	-	0.133
chr12	47968304	+	0.271
chr12	48653555	-	0.217
chr12	48653806	-	0.75
chr12	48829999	-	0.253
chr12	48830121	-	0.456
chr12	48830150	-	0.534
chr12	48830617	-	0.387
chr12	48836621	-	0.104
chr12	48938981	-	0.348
chr12	49097498	-	0.148
chr12	49097590	-	0.115
chr12	49097639	-	0.259
chr12	50120271	+	0.288
chr12	50120303	+	0.489
chr12	50130125	-	0.098
chr12	50130445	-	0.146
chr12	50130512	-	0.59
chr12	50130528	-	0.39
chr12	52070056	+	0.115
chr12	52077298	+	0.431
chr12	53040445	+	0.175
chr12	53040852	+	0.208
chr12	53252966	+	0.733
chr12	53253212	+	0.407
chr12	53253215	+	0.094
chr12	53253646	+	0.25
chr12	53253659	+	0.237
chr12	53254110	+	0.683
chr12	53254201	+	0.091
chr12	53254219	+	0.535
chr12	53254318	+	0.162
chr12	53254336	+	0.475
chr12	53295909	+	0.098
chr12	53506010	+	0.283
chr12	53506161	+	0.611
chr12	53506266	+	0.411
chr12	53989579	+	0.387
chr12	54000325	+	0.167
chr12	54030281	+	0.231
chr12	54053948	+	0.875
chr12	54055189	+	0.508
chr12	54055266	+	0.147
chr12	54055928	+	0.278
chr12	54126270	+	0.073
chr12	54181627	-	0.153
chr12	54181808	-	0.276
chr12	54182072	-	0.407
chr12	54182525	-	0.22
chr12	54182592	-	0.315
chr12	54231312	-	0.107
chr12	54284712	+	0.373
chr12	55729564	-	0.308
chr12	55820449	+	0.407
chr12	55901676	-	0.433
chr12	55901848	-	0.697
chr12	55901891	-	0.464
chr12	55902153	-	0.586
chr12	55971107	+	0.156
chr12	55971707	+	0.627
chr12	55992451	+	0.27
chr12	56113752	+	0.54
chr12	56117608	+	0.425
chr12	56117748	+	0.532
chr12	56121442	+	0.654
chr12	56121496	+	0.615
chr12	56121880	+	0.704
chr12	56121988	+	0.63
chr12	56122130	+	0.385
chr12	56128544	+	0.258
chr12	56144535	+	0.202
chr12	56155506	+	0.21
chr12	56162721	-	0.111
chr12	56162858	-	0.259
chr12	56163498	-	0.829
chr12	56206382	-	0.203
chr12	56206611	-	0.818
chr12	56224592	+	0.083
chr12	56229039	+	0.163
chr12	56270312	+	0.091
chr12	56270592	+	0.618
chr12	56270611	+	0.265
chr12	56270795	+	0.333
chr12	56273100	-	0.432
chr12	56314749	-	0.517
chr12	56417549	-	0.44
chr12	56469276	+	0.593
chr12	56596165	-	0.111
chr12	56598390	-	0.306
chr12	56600383	-	0.071
chr12	56686588	-	0.259
chr12	56725190	-	0.119
chr12	57226181	+	0.241
chr12	57234388	+	0.131
chr12	57720956	+	0.556
chr12	57721031	+	0.355
chr12	57748473	-	0.24
chr12	57755167	+	0.059
chr12	57758903	+	0.7
chr12	57759314	+	0.481
chr12	57768758	-	0.434
chr12	57768765	-	0.517
chr12	57768916	-	0.436
chr12	57768973	-	0.217
chr12	57796446	+	0.792
chr12	57796531	+	0.354
chr12	57796593	+	0.698
chr12	57796631	+	0.232
chr12	57822603	-	0.089
chr12	57823206	-	0.264
chr12	57823216	-	0.25
chr12	57823284	-	0.472
chr12	57823563	-	0.619
chr12	6328804	-	0.513
chr12	6329283	-	0.278
chr12	6329394	-	0.371
chr12	6342015	-	0.133
chr12	64431606	+	0.532
chr12	6557201	-	0.248
chr12	6557226	-	0.29
chr12	6650861	-	0.2
chr12	6666878	-	0.218
chr12	6666883	-	0.612
chr12	6667772	-	0.302
chr12	6839618	+	0.556
chr12	6848914	-	0.154
chr12	6849741	-	0.197
chr12	6870855	+	0.271
chr12	69258738	+	0.151
chr12	69258840	+	0.14
chr12	69390383	+	0.49
chr12	6975907	+	0.471
chr12	7158154	+	0.633
chr12	7158343	+	0.467
chr12	7158533	+	0.154
chr12	74537934	+	0.422
chr12	74538008	+	0.535
chr12	74538269	+	0.816
chr12	74538437	+	0.333
chr12	74538789	+	0.357
chr12	74538840	+	0.883
chr12	74539034	+	0.232
chr12	74539060	+	0.286
chr12	74539134	+	0.258
chr12	74539195	+	0.328
chr12	74539376	+	0.552
chr12	74539498	+	0.697
chr12	74539593	+	0.429
chr12	8096203	+	0.4
chr12	82353222	-	0.528
chr12	8940540	-	0.618
chr12	8940621	-	0.382
chr12	8940680	-	0.618
chr12	8941134	-	0.109
chr12	92143904	-	0.143
chr12	92144332	-	0.643
chr12	93409963	-	0.517
chr12	93410068	-	0.137
chr12	93411179	-	0.387
chr12	95514004	+	0.491
chr12	95514049	+	0.232
chr12	95514097	+	0.618
chr12	96013208	-	0.217
chr12	98601549	+	0.562
chr13	106543546	-	0.121
chr13	110639826	+	0.731
chr13	113177948	-	0.289
chr13	113229855	+	0.655
chr13	113229970	+	0.761
chr13	113230024	+	0.14
chr13	113640700	+	0.462
chr13	113640977	+	0.148
chr13	21177327	+	0.23
chr13	27435622	+	0.292
chr13	27621558	+	0.302
chr13	27623104	+	0.439
chr13	27623207	+	0.722
chr13	27667198	+	0.245
chr13	27962367	-	0.745
chr13	27962445	-	0.758
chr13	27962477	-	0.705
chr13	27962584	-	0.418
chr13	27962595	-	0.621
chr13	27962732	-	0.738
chr13	27962828	-	0.698
chr13	27962849	-	0.788
chr13	27963059	-	0.764
chr13	27969018	-	0.061
chr13	29509592	-	0.089
chr13	29509967	-	0.39
chr13	29510031	-	0.606
chr13	29510423	-	0.261
chr13	29510869	-	0.362
chr13	29513629	-	0.133
chr13	29513643	-	0.605
chr13	29513735	-	0.358
chr13	29514109	-	0.841
chr13	29514512	-	0.16
chr13	29536130	-	0.273
chr13	30460329	-	0.197
chr13	30460530	-	0.127
chr13	33836139	+	0.15
chr13	33836909	+	0.1
chr13	33837068	+	0.075
chr13	37009217	+	0.068
chr13	44433871	-	0.226
chr13	44433940	-	0.25
chr13	44434020	-	0.093
chr13	44434167	-	0.673
chr13	44434221	-	0.385
chr13	44434387	-	0.306
chr13	44434505	-	0.76
chr13	44434638	-	0.37
chr13	45336884	-	0.752
chr13	45337046	-	0.745
chr13	45337294	-	0.565
chr13	45337310	-	0.191
chr13	48045715	+	0.143
chr13	48233470	+	0.215
chr13	48261590	+	0.128
chr13	49661046	-	0.122
chr13	75526542	-	0.421
chr13	77746597	+	0.367
chr13	77746723	+	0.618
chr13	77763360	+	0.25
chr13	77763374	+	0.405
chr13	79553913	+	0.167
chr13	98022056	+	0.264
[truncated: 5,923 more rows]

## Sheet: Table S7
Table S7. List of m6A sites predicted in mESC cells using m6ABasecaller
chr1	4846342	4846343	m6A	.	+
chr1	7172577	7172578	m6A	.	+
chr1	9546769	9546770	m6A	.	+
chr1	10025032	10025033	m6A	.	-
chr1	10137969	10137970	m6A	.	-
chr1	12860209	12860210	m6A	.	+
chr1	13625089	13625090	m6A	.	-
chr1	15843063	15843064	m6A	.	+
chr1	16643100	16643101	m6A	.	-
chr1	20803297	20803298	m6A	.	-
chr1	20803358	20803359	m6A	.	-
chr1	30803741	30803742	m6A	.	-
chr1	33454113	33454114	m6A	.	-
chr1	33762121	33762122	m6A	.	-
chr1	34308293	34308294	m6A	.	+
chr1	34444519	34444520	m6A	.	+
chr1	34444689	34444690	m6A	.	+
chr1	36106088	36106089	m6A	.	+
chr1	36144003	36144004	m6A	.	-
chr1	36144185	36144186	m6A	.	-
chr1	36336007	36336008	m6A	.	-
chr1	36336072	36336073	m6A	.	-
chr1	36336091	36336092	m6A	.	-
chr1	36526903	36526904	m6A	.	+
chr1	36526951	36526952	m6A	.	+
chr1	36526963	36526964	m6A	.	+
chr1	36527033	36527034	m6A	.	+
chr1	36698557	36698558	m6A	.	-
chr1	36699204	36699205	m6A	.	-
chr1	36699563	36699564	m6A	.	-
chr1	36792486	36792487	m6A	.	-
chr1	36792721	36792722	m6A	.	-
chr1	37420384	37420385	m6A	.	-
chr1	37879301	37879302	m6A	.	-
chr1	37898161	37898162	m6A	.	+
chr1	37987660	37987661	m6A	.	-
chr1	37995732	37995733	m6A	.	-
chr1	38051796	38051797	m6A	.	+
chr1	38051912	38051913	m6A	.	+
chr1	38053115	38053116	m6A	.	-
chr1	39545138	39545139	m6A	.	+
chr1	39546543	39546544	m6A	.	+
chr1	39546766	39546767	m6A	.	+
chr1	40024691	40024692	m6A	.	+
chr1	40024963	40024964	m6A	.	+
chr1	43115664	43115665	m6A	.	+
chr1	43189669	43189670	m6A	.	+
chr1	43749756	43749757	m6A	.	-
chr1	44086899	44086900	m6A	.	-
chr1	44180740	44180741	m6A	.	+
chr1	44180927	44180928	m6A	.	+
chr1	44180998	44180999	m6A	.	+
chr1	45823417	45823418	m6A	.	+
chr1	51751145	51751146	m6A	.	-
chr1	52920654	52920655	m6A	.	+
chr1	53347120	53347121	m6A	.	-
chr1	53347242	53347243	m6A	.	-
chr1	54397739	54397740	m6A	.	-
chr1	54397831	54397832	m6A	.	-
chr1	55071953	55071954	m6A	.	+
chr1	55077964	55077965	m6A	.	-
chr1	55238831	55238832	m6A	.	+
chr1	55238927	55238928	m6A	.	+
chr1	55238959	55238960	m6A	.	+
chr1	55238970	55238971	m6A	.	+
chr1	55238994	55238995	m6A	.	+
chr1	57388559	57388560	m6A	.	-
chr1	57388604	57388605	m6A	.	-
chr1	58017809	58017810	m6A	.	+
chr1	58405844	58405845	m6A	.	+
chr1	58412160	58412161	m6A	.	-
chr1	58412978	58412979	m6A	.	-
chr1	58431193	58431194	m6A	.	-
chr1	58431237	58431238	m6A	.	-
chr1	58461428	58461429	m6A	.	+
chr1	58461925	58461926	m6A	.	+
chr1	58461930	58461931	m6A	.	+
chr1	58461941	58461942	m6A	.	+
chr1	58463135	58463136	m6A	.	-
chr1	58463695	58463696	m6A	.	-
chr1	58463724	58463725	m6A	.	-
chr1	58463782	58463783	m6A	.	-
chr1	58463963	58463964	m6A	.	-
chr1	59163382	59163383	m6A	.	-
chr1	59639831	59639832	m6A	.	-
chr1	59639938	59639939	m6A	.	-
chr1	59705701	59705702	m6A	.	+
chr1	59985264	59985265	m6A	.	+
chr1	60705529	60705530	m6A	.	+
chr1	63143788	63143789	m6A	.	-
chr1	63314347	63314348	m6A	.	+
chr1	71579093	71579094	m6A	.	+
chr1	71579173	71579174	m6A	.	+
chr1	71585754	71585755	m6A	.	-
chr1	71586029	71586030	m6A	.	-
chr1	72159978	72159979	m6A	.	-
chr1	72160067	72160068	m6A	.	-
chr1	72381693	72381694	m6A	.	+
chr1	72394880	72394881	m6A	.	+
chr1	74267837	74267838	m6A	.	+
chr1	74267967	74267968	m6A	.	+
chr1	74280126	74280127	m6A	.	-
chr1	74353597	74353598	m6A	.	+
chr1	74397022	74397023	m6A	.	+
chr1	74397112	74397113	m6A	.	+
chr1	74529360	74529361	m6A	.	+
chr1	74530222	74530223	m6A	.	+
chr1	74530682	74530683	m6A	.	+
chr1	74566688	74566689	m6A	.	-
chr1	74566732	74566733	m6A	.	-
chr1	74566889	74566890	m6A	.	-
chr1	74593956	74593957	m6A	.	-
chr1	74593963	74593964	m6A	.	-
chr1	74594059	74594060	m6A	.	-
chr1	74697635	74697636	m6A	.	+
chr1	74967569	74967570	m6A	.	-
chr1	75171314	75171315	m6A	.	+
chr1	75171428	75171429	m6A	.	+
chr1	75171517	75171518	m6A	.	+
chr1	75171759	75171760	m6A	.	-
chr1	75171867	75171868	m6A	.	-
chr1	75181064	75181065	m6A	.	-
chr1	75213964	75213965	m6A	.	+
chr1	75215238	75215239	m6A	.	-
chr1	75215320	75215321	m6A	.	-
chr1	75215358	75215359	m6A	.	-
chr1	75215380	75215381	m6A	.	-
chr1	75215793	75215794	m6A	.	-
chr1	75215934	75215935	m6A	.	-
chr1	75216216	75216217	m6A	.	-
chr1	75216575	75216576	m6A	.	-
chr1	75308662	75308663	m6A	.	-
chr1	75443025	75443026	m6A	.	+
chr1	75474828	75474829	m6A	.	-
chr1	75474843	75474844	m6A	.	-
chr1	77367493	77367494	m6A	.	-
chr1	78706656	78706657	m6A	.	+
chr1	79779488	79779489	m6A	.	+
chr1	79779555	79779556	m6A	.	+
chr1	79781079	79781080	m6A	.	+
chr1	80267106	80267107	m6A	.	-
chr1	80267124	80267125	m6A	.	-
chr1	80267221	80267222	m6A	.	-
chr1	82752175	82752176	m6A	.	+
chr1	82896120	82896121	m6A	.	+
chr1	84721371	84721372	m6A	.	-
chr1	84724470	84724471	m6A	.	-
chr1	84724669	84724670	m6A	.	-
chr1	84724696	84724697	m6A	.	-
chr1	85850985	85850986	m6A	.	+
chr1	85908092	85908093	m6A	.	+
chr1	86350167	86350168	m6A	.	-
chr1	86350526	86350527	m6A	.	-
chr1	86350576	86350577	m6A	.	-
chr1	86350939	86350940	m6A	.	-
chr1	86530384	86530385	m6A	.	+
chr1	86543311	86543312	m6A	.	-
chr1	86606164	86606165	m6A	.	+
chr1	86606174	86606175	m6A	.	+
chr1	87049740	87049741	m6A	.	+
chr1	87049801	87049802	m6A	.	+
chr1	87450331	87450332	m6A	.	+
chr1	87450597	87450598	m6A	.	+
chr1	87720112	87720113	m6A	.	+
chr1	87791587	87791588	m6A	.	+
chr1	87791601	87791602	m6A	.	+
chr1	87791904	87791905	m6A	.	+
chr1	88263512	88263513	m6A	.	-
chr1	88263902	88263903	m6A	.	-
chr1	89152248	89152249	m6A	.	+
chr1	89153386	89153387	m6A	.	+
chr1	89153407	89153408	m6A	.	+
chr1	89153429	89153430	m6A	.	+
chr1	89153450	89153451	m6A	.	+
chr1	89153554	89153555	m6A	.	+
chr1	89153561	89153562	m6A	.	+
chr1	89153739	89153740	m6A	.	+
chr1	89928245	89928246	m6A	.	-
chr1	90612501	90612502	m6A	.	+
chr1	90612506	90612507	m6A	.	+
chr1	90612618	90612619	m6A	.	+
chr1	90612936	90612937	m6A	.	+
chr1	91285381	91285382	m6A	.	+
chr1	91285734	91285735	m6A	.	+
chr1	91375947	91375948	m6A	.	-
chr1	91411718	91411719	m6A	.	-
chr1	91411810	91411811	m6A	.	-
chr1	92920330	92920331	m6A	.	+
chr1	92947656	92947657	m6A	.	+
chr1	92947862	92947863	m6A	.	+
chr1	93301239	93301240	m6A	.	-
chr1	93301408	93301409	m6A	.	-
chr1	93406183	93406184	m6A	.	-
chr1	93408092	93408093	m6A	.	-
chr1	93622128	93622129	m6A	.	-
chr1	93622206	93622207	m6A	.	-
chr1	93695428	93695429	m6A	.	+
chr1	93695545	93695546	m6A	.	+
chr1	93787925	93787926	m6A	.	+
chr1	93787932	93787933	m6A	.	+
chr1	93787968	93787969	m6A	.	+
chr1	93792789	93792790	m6A	.	-
chr1	93794790	93794791	m6A	.	-
chr1	95499181	95499182	m6A	.	+
chr1	97948755	97948756	m6A	.	-
chr1	106771387	106771388	m6A	.	-
chr1	106771673	106771674	m6A	.	-
chr1	118298709	118298710	m6A	.	-
chr1	118332991	118332992	m6A	.	+
chr1	118332994	118332995	m6A	.	+
chr1	118333036	118333037	m6A	.	+
chr1	118333438	118333439	m6A	.	+
chr1	118333716	118333717	m6A	.	+
chr1	118609195	118609196	m6A	.	+
chr1	118834270	118834271	m6A	.	-
chr1	118834347	118834348	m6A	.	-
chr1	118834406	118834407	m6A	.	-
chr1	118834458	118834459	m6A	.	-
chr1	119909856	119909857	m6A	.	-
chr1	121506308	121506309	m6A	.	+
chr1	121553973	121553974	m6A	.	-
chr1	125393361	125393362	m6A	.	-
chr1	125393532	125393533	m6A	.	-
chr1	125394039	125394040	m6A	.	-
chr1	127805668	127805669	m6A	.	+
chr1	127805786	127805787	m6A	.	+
chr1	127943706	127943707	m6A	.	+
chr1	127954580	127954581	m6A	.	-
chr1	127954619	127954620	m6A	.	-
chr1	128237160	128237161	m6A	.	+
chr1	128277132	128277133	m6A	.	+
chr1	128331781	128331782	m6A	.	-
chr1	128331878	128331879	m6A	.	-
chr1	131128560	131128561	m6A	.	-
chr1	131128658	131128659	m6A	.	-
chr1	131128669	131128670	m6A	.	-
chr1	131128790	131128791	m6A	.	-
chr1	131128839	131128840	m6A	.	-
chr1	131128992	131128993	m6A	.	-
chr1	131173374	131173375	m6A	.	+
chr1	131286562	131286563	m6A	.	-
chr1	131286719	131286720	m6A	.	-
chr1	131848457	131848458	m6A	.	+
chr1	131848484	131848485	m6A	.	+
chr1	131872736	131872737	m6A	.	+
chr1	131936081	131936082	m6A	.	+
chr1	133139224	133139225	m6A	.	+
chr1	133620240	133620241	m6A	.	-
chr1	133620407	133620408	m6A	.	-
chr1	134075515	134075516	m6A	.	-
chr1	134410997	134410998	m6A	.	+
chr1	134411429	134411430	m6A	.	+
chr1	134431686	134431687	m6A	.	+
chr1	134433264	134433265	m6A	.	+
chr1	134490530	134490531	m6A	.	+
chr1	134490860	134490861	m6A	.	+
chr1	134507454	134507455	m6A	.	+
chr1	134630549	134630550	m6A	.	+
chr1	134630589	134630590	m6A	.	+
chr1	134631408	134631409	m6A	.	+
chr1	134631451	134631452	m6A	.	+
chr1	134632037	134632038	m6A	.	+
chr1	135253875	135253876	m6A	.	-
chr1	135253921	135253922	m6A	.	-
chr1	135253934	135253935	m6A	.	-
chr1	135253989	135253990	m6A	.	-
chr1	135301550	135301551	m6A	.	-
chr1	135301605	135301606	m6A	.	-
chr1	135301764	135301765	m6A	.	-
chr1	135301794	135301795	m6A	.	-
chr1	135301883	135301884	m6A	.	-
chr1	135382454	135382455	m6A	.	-
chr1	135382783	135382784	m6A	.	-
chr1	135438636	135438637	m6A	.	-
chr1	135438645	135438646	m6A	.	-
chr1	135768635	135768636	m6A	.	+
chr1	135768643	135768644	m6A	.	+
chr1	135768665	135768666	m6A	.	+
chr1	135768744	135768745	m6A	.	+
chr1	135768874	135768875	m6A	.	+
chr1	135768885	135768886	m6A	.	+
chr1	136034871	136034872	m6A	.	+
chr1	136268424	136268425	m6A	.	-
chr1	136268483	136268484	m6A	.	-
chr1	136439975	136439976	m6A	.	+
chr1	136529478	136529479	m6A	.	+
chr1	136842761	136842762	m6A	.	-
chr1	139175901	139175902	m6A	.	+
chr1	143607605	143607606	m6A	.	-
chr1	143751016	143751017	m6A	.	-
chr1	143806775	143806776	m6A	.	+
chr1	152774740	152774741	m6A	.	+
chr1	152775312	152775313	m6A	.	+
chr1	153456061	153456062	m6A	.	-
chr1	153908041	153908042	m6A	.	+
chr1	153908186	153908187	m6A	.	+
chr1	153909616	153909617	m6A	.	+
chr1	155687139	155687140	m6A	.	+
chr1	156052295	156052296	m6A	.	+
chr1	156052472	156052473	m6A	.	+
chr1	156052482	156052483	m6A	.	+
chr1	156053288	156053289	m6A	.	+
chr1	156649238	156649239	m6A	.	+
chr1	156655237	156655238	m6A	.	-
chr1	156678762	156678763	m6A	.	-
chr1	156678907	156678908	m6A	.	-
chr1	157420024	157420025	m6A	.	+
chr1	157420127	157420128	m6A	.	+
chr1	161041570	161041571	m6A	.	-
chr1	161041661	161041662	m6A	.	-
chr1	161086071	161086072	m6A	.	+
chr1	162533840	162533841	m6A	.	-
chr1	162673089	162673090	m6A	.	-
chr1	163916610	163916611	m6A	.	+
chr1	163997125	163997126	m6A	.	+
chr1	164265206	164265207	m6A	.	+
chr1	164437130	164437131	m6A	.	-
chr1	164438182	164438183	m6A	.	-
chr1	165215484	165215485	m6A	.	-
chr1	165215723	165215724	m6A	.	-
chr1	165215764	165215765	m6A	.	-
chr1	165592599	165592600	m6A	.	-
chr1	166098422	166098423	m6A	.	-
chr1	166098474	166098475	m6A	.	-
chr1	166098600	166098601	m6A	.	-
chr1	166098628	166098629	m6A	.	-
chr1	166166132	166166133	m6A	.	+
chr1	166166146	166166147	m6A	.	+
chr1	166166177	166166178	m6A	.	+
chr1	166166227	166166228	m6A	.	+
chr1	166166321	166166322	m6A	.	+
chr1	167223970	167223971	m6A	.	-
chr1	167330543	167330544	m6A	.	+
chr1	169498414	169498415	m6A	.	-
chr1	170142028	170142029	m6A	.	-
chr1	170142346	170142347	m6A	.	-
chr1	170193617	170193618	m6A	.	-
chr1	170874400	170874401	m6A	.	-
chr1	171219245	171219246	m6A	.	-
chr1	171219455	171219456	m6A	.	-
chr1	171276403	171276404	m6A	.	+
chr1	171276500	171276501	m6A	.	+
chr1	171276683	171276684	m6A	.	+
chr1	171341145	171341146	m6A	.	+
chr1	171341230	171341231	m6A	.	+
chr1	171342371	171342372	m6A	.	-
chr1	171342455	171342456	m6A	.	-
chr1	171418129	171418130	m6A	.	+
chr1	171418151	171418152	m6A	.	+
chr1	171418220	171418221	m6A	.	+
chr1	171418396	171418397	m6A	.	+
chr1	171418403	171418404	m6A	.	+
chr1	171418455	171418456	m6A	.	+
chr1	171463312	171463313	m6A	.	+
chr1	171463368	171463369	m6A	.	+
chr1	171463440	171463441	m6A	.	+
chr1	171463661	171463662	m6A	.	+
chr1	171463753	171463754	m6A	.	+
chr1	172004716	172004717	m6A	.	-
chr1	172004786	172004787	m6A	.	-
chr1	172066465	172066466	m6A	.	-
chr1	172194901	172194902	m6A	.	+
chr1	172195308	172195309	m6A	.	+
chr1	173465245	173465246	m6A	.	+
chr1	173465320	173465321	m6A	.	+
chr1	175901388	175901389	m6A	.	+
chr1	175905826	175905827	m6A	.	+
chr1	177764196	177764197	m6A	.	-
chr1	177767723	177767724	m6A	.	-
chr1	178957374	178957375	m6A	.	-
chr1	179745272	179745273	m6A	.	-
chr1	179745567	179745568	m6A	.	-
chr1	179745696	179745697	m6A	.	-
chr1	179745720	179745721	m6A	.	-
chr1	179752381	179752382	m6A	.	-
chr1	179752412	179752413	m6A	.	-
chr1	179752458	179752459	m6A	.	-
chr1	180227361	180227362	m6A	.	-
chr1	180802773	180802774	m6A	.	-
chr1	180867623	180867624	m6A	.	+
chr1	180898130	180898131	m6A	.	+
chr1	180898699	180898700	m6A	.	+
chr1	180907647	180907648	m6A	.	+
chr1	180938317	180938318	m6A	.	+
chr1	181093057	181093058	m6A	.	-
chr1	181173601	181173602	m6A	.	-
chr1	181905834	181905835	m6A	.	-
chr1	181906442	181906443	m6A	.	-
chr1	182132114	182132115	m6A	.	+
chr1	182461978	182461979	m6A	.	+
chr1	182461990	182461991	m6A	.	+
chr1	183276467	183276468	m6A	.	-
chr1	183323450	183323451	m6A	.	+
chr1	183323562	183323563	m6A	.	+
chr1	185282415	185282416	m6A	.	+
chr1	185428150	185428151	m6A	.	+
chr1	186721280	186721281	m6A	.	-
chr1	186721320	186721321	m6A	.	-
chr1	186721469	186721470	m6A	.	-
chr1	186739698	186739699	m6A	.	-
chr1	188971407	188971408	m6A	.	-
chr1	188971489	188971490	m6A	.	-
chr1	189642449	189642450	m6A	.	-
chr1	189642523	189642524	m6A	.	-
chr1	189642541	189642542	m6A	.	-
chr1	189880746	189880747	m6A	.	-
chr1	189883871	189883872	m6A	.	-
chr1	191621320	191621321	m6A	.	+
chr1	191621506	191621507	m6A	.	+
chr1	191622259	191622260	m6A	.	+
chr1	191622435	191622436	m6A	.	+
chr1	191622551	191622552	m6A	.	+
chr1	193107512	193107513	m6A	.	-
chr1	193107525	193107526	m6A	.	-
chr2	3326075	3326076	m6A	.	+
chr2	3329180	3329181	m6A	.	-
chr2	4622401	4622402	m6A	.	-
chr2	4622407	4622408	m6A	.	-
chr2	4906862	4906863	m6A	.	+
chr2	4907967	4907968	m6A	.	+
chr2	4908393	4908394	m6A	.	+
chr2	4908404	4908405	m6A	.	+
chr2	4990817	4990818	m6A	.	-
chr2	5868209	5868210	m6A	.	+
chr2	5868464	5868465	m6A	.	+
chr2	10092317	10092318	m6A	.	+
chr2	10092322	10092323	m6A	.	+
chr2	10092456	10092457	m6A	.	+
chr2	11585515	11585516	m6A	.	-
chr2	11585580	11585581	m6A	.	-
chr2	11742751	11742752	m6A	.	-
chr2	11742804	11742805	m6A	.	-
chr2	14147212	14147213	m6A	.	+
chr2	15082335	15082336	m6A	.	+
chr2	18675867	18675868	m6A	.	+
chr2	18676109	18676110	m6A	.	+
chr2	19394779	19394780	m6A	.	+
chr2	20810209	20810210	m6A	.	+
chr2	20810317	20810318	m6A	.	+
chr2	20848010	20848011	m6A	.	-
chr2	20848259	20848260	m6A	.	-
chr2	22940000	22940001	m6A	.	+
chr2	23196971	23196972	m6A	.	+
chr2	24791243	24791244	m6A	.	-
chr2	24959129	24959130	m6A	.	+
chr2	24959274	24959275	m6A	.	+
chr2	24959417	24959418	m6A	.	+
chr2	24971822	24971823	m6A	.	+
chr2	24971845	24971846	m6A	.	+
chr2	24972016	24972017	m6A	.	+
chr2	24974342	24974343	m6A	.	-
chr2	24974356	24974357	m6A	.	-
chr2	24974473	24974474	m6A	.	-
chr2	25200120	25200121	m6A	.	-
chr2	25223115	25223116	m6A	.	-
chr2	25243883	25243884	m6A	.	+
chr2	25243981	25243982	m6A	.	+
chr2	25247398	25247399	m6A	.	-
chr2	25255993	25255994	m6A	.	+
chr2	25256127	25256128	m6A	.	+
chr2	25285518	25285519	m6A	.	+
chr2	25351757	25351758	m6A	.	+
chr2	25352343	25352344	m6A	.	-
chr2	25361653	25361654	m6A	.	-
chr2	25376463	25376464	m6A	.	+
chr2	25376513	25376514	m6A	.	+
chr2	25376612	25376613	m6A	.	+
chr2	25409319	25409320	m6A	.	+
chr2	25505407	25505408	m6A	.	+
chr2	25519224	25519225	m6A	.	-
chr2	25519415	25519416	m6A	.	-
chr2	25573578	25573579	m6A	.	-
chr2	25583305	25583306	m6A	.	-
chr2	25583705	25583706	m6A	.	-
chr2	25620188	25620189	m6A	.	-
chr2	25707292	25707293	m6A	.	+
chr2	25707418	25707419	m6A	.	+
chr2	25707461	25707462	m6A	.	+
chr2	25707627	25707628	m6A	.	+
chr2	25928541	25928542	m6A	.	-
chr2	25998851	25998852	m6A	.	-
chr2	26137084	26137085	m6A	.	-
chr2	26209418	26209419	m6A	.	-
chr2	26351898	26351899	m6A	.	-
chr2	26352024	26352025	m6A	.	-
chr2	26364671	26364672	m6A	.	-
chr2	26364854	26364855	m6A	.	-
chr2	26383035	26383036	m6A	.	-
chr2	26383173	26383174	m6A	.	-
chr2	26383405	26383406	m6A	.	-
chr2	26383604	26383605	m6A	.	-
chr2	26395864	26395865	m6A	.	+
chr2	26396920	26396921	m6A	.	+
chr2	26409651	26409652	m6A	.	-
chr2	26409872	26409873	m6A	.	-
chr2	26409956	26409957	m6A	.	-
chr2	26458318	26458319	m6A	.	-
chr2	26592574	26592575	m6A	.	+
chr2	26593276	26593277	m6A	.	-
chr2	26593413	26593414	m6A	.	-
chr2	26905689	26905690	m6A	.	-
chr2	26913498	26913499	m6A	.	-
chr2	26919925	26919926	m6A	.	+
chr2	26922044	26922045	m6A	.	-
chr2	26953632	26953633	m6A	.	-
chr2	26953652	26953653	m6A	.	-
chr2	26953726	26953727	m6A	.	-
chr2	26953972	26953973	m6A	.	-
chr2	27262274	27262275	m6A	.	-
chr2	27446103	27446104	m6A	.	-
chr2	27448457	27448458	m6A	.	-
chr2	27450369	27450370	m6A	.	-
chr2	27535827	27535828	m6A	.	+
chr2	27535856	27535857	m6A	.	+
chr2	28470799	28470800	m6A	.	+
chr2	28470888	28470889	m6A	.	+
chr2	28566415	28566416	m6A	.	-
chr2	28566424	28566425	m6A	.	-
chr2	28566648	28566649	m6A	.	-
chr2	28567061	28567062	m6A	.	-
chr2	28904933	28904934	m6A	.	+
chr2	28905058	28905059	m6A	.	+
chr2	28905081	28905082	m6A	.	+
chr2	29181794	29181795	m6A	.	+
chr2	29740139	29740140	m6A	.	+
chr2	29776791	29776792	m6A	.	-
chr2	29796637	29796638	m6A	.	+
chr2	29796930	29796931	m6A	.	+
chr2	29816125	29816126	m6A	.	+
chr2	29844052	29844053	m6A	.	+
chr2	29882552	29882553	m6A	.	+
chr2	29922378	29922379	m6A	.	+
chr2	29930967	29930968	m6A	.	+
chr2	29930981	29930982	m6A	.	+
chr2	29931346	29931347	m6A	.	+
chr2	29959031	29959032	m6A	.	+
chr2	30030579	30030580	m6A	.	+
chr2	30031767	30031768	m6A	.	-
chr2	30072003	30072004	m6A	.	+
chr2	30072239	30072240	m6A	.	+
chr2	30072381	30072382	m6A	.	+
chr2	30072501	30072502	m6A	.	+
chr2	30091291	30091292	m6A	.	-
chr2	30151612	30151613	m6A	.	+
chr2	30151846	30151847	m6A	.	+
chr2	30173709	30173710	m6A	.	-
chr2	30173982	30173983	m6A	.	+
chr2	30284355	30284356	m6A	.	-
chr2	30344070	30344071	m6A	.	+
chr2	30345252	30345253	m6A	.	-
chr2	30400181	30400182	m6A	.	+
chr2	30472735	30472736	m6A	.	-
chr2	30472787	30472788	m6A	.	-
chr2	30472813	30472814	m6A	.	-
chr2	30472887	30472888	m6A	.	-
chr2	30472983	30472984	m6A	.	-
chr2	30473129	30473130	m6A	.	-
chr2	30473178	30473179	m6A	.	-
chr2	30822484	30822485	m6A	.	+
chr2	30822819	30822820	m6A	.	+
chr2	30822840	30822841	m6A	.	+
chr2	30822854	30822855	m6A	.	+
chr2	30958626	30958627	m6A	.	+
chr2	30958818	30958819	m6A	.	+
chr2	30958909	30958910	m6A	.	+
chr2	30959001	30959002	m6A	.	+
chr2	30960753	30960754	m6A	.	-
chr2	30960804	30960805	m6A	.	-
chr2	30960895	30960896	m6A	.	-
chr2	30960965	30960966	m6A	.	-
chr2	30960984	30960985	m6A	.	-
chr2	30973031	30973032	m6A	.	-
chr2	31214354	31214355	m6A	.	+
chr2	31214483	31214484	m6A	.	+
chr2	31214586	31214587	m6A	.	+
chr2	31617051	31617052	m6A	.	+
chr2	31680591	31680592	m6A	.	+
chr2	31803367	31803368	m6A	.	+
chr2	32052214	32052215	m6A	.	+
chr2	32234217	32234218	m6A	.	+
chr2	32255514	32255515	m6A	.	-
chr2	32402434	32402435	m6A	.	+
chr2	32402559	32402560	m6A	.	+
chr2	32402701	32402702	m6A	.	+
chr2	32414737	32414738	m6A	.	-
chr2	32573073	32573074	m6A	.	+
chr2	32573130	32573131	m6A	.	+
chr2	32573441	32573442	m6A	.	+
chr2	32573471	32573472	m6A	.	+
chr2	32620452	32620453	m6A	.	+
chr2	32620555	32620556	m6A	.	+
chr2	32620568	32620569	m6A	.	+
chr2	32620681	32620682	m6A	.	+
chr2	32681707	32681708	m6A	.	+
chr2	32681954	32681955	m6A	.	+
chr2	32682689	32682690	m6A	.	-
chr2	32682974	32682975	m6A	.	-
chr2	32683021	32683022	m6A	.	-
chr2	32683051	32683052	m6A	.	-
chr2	32707572	32707573	m6A	.	-
chr2	32707729	32707730	m6A	.	-
chr2	32707847	32707848	m6A	.	-
chr2	32709549	32709550	m6A	.	-
chr2	32761843	32761844	m6A	.	+
chr2	32762038	32762039	m6A	.	+
chr2	32762089	32762090	m6A	.	+
chr2	32762155	32762156	m6A	.	+
chr2	32924986	32924987	m6A	.	+
chr2	32925508	32925509	m6A	.	-
chr2	32973126	32973127	m6A	.	-
chr2	32973220	32973221	m6A	.	-
chr2	32973310	32973311	m6A	.	-
chr2	33406283	33406284	m6A	.	-
chr2	33406591	33406592	m6A	.	-
chr2	34623691	34623692	m6A	.	+
chr2	34623798	34623799	m6A	.	+
chr2	34775982	34775983	m6A	.	+
chr2	34775991	34775992	m6A	.	+
chr2	34776153	34776154	m6A	.	+
chr2	34779417	34779418	m6A	.	-
chr2	34779471	34779472	m6A	.	-
chr2	34779514	34779515	m6A	.	-
chr2	34805903	34805904	m6A	.	-
chr2	34852803	34852804	m6A	.	-
chr2	35180399	35180400	m6A	.	-
chr2	35730731	35730732	m6A	.	+
chr2	36116599	36116600	m6A	.	-
chr2	36189381	36189382	m6A	.	+
chr2	37799316	37799317	m6A	.	-
chr2	38585482	38585483	m6A	.	+
chr2	38585529	38585530	m6A	.	+
chr2	38585679	38585680	m6A	.	+
chr2	38723717	38723718	m6A	.	-
chr2	38723890	38723891	m6A	.	-
chr2	39015111	39015112	m6A	.	+
chr2	39015176	39015177	m6A	.	+
chr2	39015187	39015188	m6A	.	+
chr2	39015223	39015224	m6A	.	+
chr2	39015417	39015418	m6A	.	+
chr2	39196910	39196911	m6A	.	-
chr2	39197128	39197129	m6A	.	-
chr2	40557216	40557217	m6A	.	+
chr2	41987232	41987233	m6A	.	-
chr2	41987289	41987290	m6A	.	-
chr2	48905273	48905274	m6A	.	-
chr2	50280137	50280138	m6A	.	-
chr2	52121989	52121990	m6A	.	+
chr2	52402152	52402153	m6A	.	-
chr2	52693491	52693492	m6A	.	-
chr2	52694695	52694696	m6A	.	-
chr2	53133663	53133664	m6A	.	+
chr2	53139043	53139044	m6A	.	-
chr2	57370524	57370525	m6A	.	+
chr2	57370551	57370552	m6A	.	+
chr2	59354377	59354378	m6A	.	+
chr2	59354434	59354435	m6A	.	+
chr2	59354638	59354639	m6A	.	+
chr2	59845215	59845216	m6A	.	+
chr2	59899795	59899796	m6A	.	-
chr2	69113893	69113894	m6A	.	+
chr2	69114043	69114044	m6A	.	+
chr2	69687012	69687013	m6A	.	-
chr2	69687084	69687085	m6A	.	-
chr2	69750433	69750434	m6A	.	+
chr2	69750526	69750527	m6A	.	+
chr2	69797089	69797090	m6A	.	+
chr2	69871299	69871300	m6A	.	-
chr2	70964742	70964743	m6A	.	-
chr2	71274934	71274935	m6A	.	-
chr2	71857624	71857625	m6A	.	+
chr2	71901836	71901837	m6A	.	+
chr2	72988509	72988510	m6A	.	+
chr2	73092977	73092978	m6A	.	-
chr2	75675675	75675676	m6A	.	-
chr2	78920137	78920138	m6A	.	+
chr2	78920188	78920189	m6A	.	+
chr2	80353063	80353064	m6A	.	+
chr2	80353188	80353189	m6A	.	+
chr2	80353220	80353221	m6A	.	+
chr2	80353255	80353256	m6A	.	+
chr2	80353897	80353898	m6A	.	+
chr2	80631068	80631069	m6A	.	+
chr2	83664060	83664061	m6A	.	+
chr2	83664414	83664415	m6A	.	+
chr2	83664486	83664487	m6A	.	+
chr2	83664512	83664513	m6A	.	+
chr2	84433103	84433104	m6A	.	-
chr2	84671327	84671328	m6A	.	-
chr2	84671372	84671373	m6A	.	-
chr2	84671928	84671929	m6A	.	-
chr2	84672034	84672035	m6A	.	-
chr2	84686946	84686947	m6A	.	+
chr2	84687014	84687015	m6A	.	+
chr2	84723478	84723479	m6A	.	-
chr2	84829896	84829897	m6A	.	+
chr2	84863474	84863475	m6A	.	+
chr2	85046688	85046689	m6A	.	+
chr2	85046878	85046879	m6A	.	+
chr2	85046922	85046923	m6A	.	+
chr2	90736202	90736203	m6A	.	+
chr2	90779910	90779911	m6A	.	+
chr2	91276251	91276252	m6A	.	+
chr2	91276589	91276590	m6A	.	+
chr2	91620193	91620194	m6A	.	+
chr2	91620330	91620331	m6A	.	+
chr2	91620387	91620388	m6A	.	+
chr2	91620415	91620416	m6A	.	+
chr2	91620634	91620635	m6A	.	+
chr2	91671671	91671672	m6A	.	+
chr2	91672168	91672169	m6A	.	+
chr2	91675924	91675925	m6A	.	-
chr2	91676136	91676137	m6A	.	-
chr2	91676184	91676185	m6A	.	-
chr2	91676195	91676196	m6A	.	-
chr2	91676225	91676226	m6A	.	-
chr2	91932909	91932910	m6A	.	-
chr2	91933091	91933092	m6A	.	-
chr2	91933240	91933241	m6A	.	-
chr2	91933255	91933256	m6A	.	-
chr2	91933368	91933369	m6A	.	-
chr2	92383911	92383912	m6A	.	-
chr2	92403782	92403783	m6A	.	-
chr2	92403819	92403820	m6A	.	-
chr2	93695749	93695750	m6A	.	-
chr2	93695819	93695820	m6A	.	-
chr2	93696007	93696008	m6A	.	-
chr2	93855506	93855507	m6A	.	-
chr2	93855698	93855699	m6A	.	-
chr2	94032809	94032810	m6A	.	-
chr2	94033013	94033014	m6A	.	-
chr2	94412034	94412035	m6A	.	-
chr2	94412090	94412091	m6A	.	-
chr2	94413613	94413614	m6A	.	-
chr2	101700840	101700841	m6A	.	+
chr2	101700878	101700879	m6A	.	+
chr2	102300684	102300685	m6A	.	-
chr2	103021872	103021873	m6A	.	-
chr2	103721317	103721318	m6A	.	-
chr2	103721330	103721331	m6A	.	-
chr2	103766655	103766656	m6A	.	-
chr2	103766680	103766681	m6A	.	-
chr2	103768821	103768822	m6A	.	-
chr2	104568194	104568195	m6A	.	+
chr2	104570876	104570877	m6A	.	+
chr2	104570963	104570964	m6A	.	+
chr2	104664965	104664966	m6A	.	+
chr2	104721928	104721929	m6A	.	-
chr2	104721962	104721963	m6A	.	-
chr2	104722028	104722029	m6A	.	-
chr2	105702679	105702680	m6A	.	-
chr2	105966810	105966811	m6A	.	-
chr2	106962633	106962634	m6A	.	-
chr2	109341534	109341535	m6A	.	+
chr2	109900443	109900444	m6A	.	+
chr2	112246854	112246855	m6A	.	+
chr2	112246882	112246883	m6A	.	+
chr2	112247056	112247057	m6A	.	+
chr2	112363292	112363293	m6A	.	-
chr2	112363842	112363843	m6A	.	-
chr2	112630868	112630869	m6A	.	+
chr2	114101415	114101416	m6A	.	-
chr2	117280190	117280191	m6A	.	-
chr2	118476106	118476107	m6A	.	-
chr2	118834203	118834204	m6A	.	+
chr2	118834411	118834412	m6A	.	+
chr2	118834420	118834421	m6A	.	+
chr2	118924144	118924145	m6A	.	+
chr2	119135167	119135168	m6A	.	+
chr2	119135238	119135239	m6A	.	+
chr2	119137299	119137300	m6A	.	-
chr2	119137327	119137328	m6A	.	-
chr2	119248918	119248919	m6A	.	+
chr2	119248969	119248970	m6A	.	+
chr2	119249034	119249035	m6A	.	+
chr2	119249039	119249040	m6A	.	+
chr2	119249200	119249201	m6A	.	+
chr2	119249280	119249281	m6A	.	+
chr2	119297903	119297904	m6A	.	+
chr2	119297952	119297953	m6A	.	+
chr2	119353947	119353948	m6A	.	+
chr2	119354146	119354147	m6A	.	+
chr2	119607080	119607081	m6A	.	+
chr2	119655654	119655655	m6A	.	-
chr2	119655750	119655751	m6A	.	-
chr2	119734569	119734570	m6A	.	+
chr2	119734622	119734623	m6A	.	+
chr2	119734649	119734650	m6A	.	+
chr2	119734719	119734720	m6A	.	+
chr2	119734743	119734744	m6A	.	+
chr2	119735091	119735092	m6A	.	+
chr2	119735209	119735210	m6A	.	+
chr2	119750826	119750827	m6A	.	+
chr2	119751192	119751193	m6A	.	+
chr2	119764163	119764164	m6A	.	-
chr2	119764250	119764251	m6A	.	-
chr2	119817906	119817907	m6A	.	+
chr2	119817937	119817938	m6A	.	+
chr2	120089642	120089643	m6A	.	-
chr2	120602680	120602681	m6A	.	+
chr2	120602775	120602776	m6A	.	+
chr2	120602872	120602873	m6A	.	+
chr2	120718309	120718310	m6A	.	-
chr2	120718352	120718353	m6A	.	-
chr2	120718562	120718563	m6A	.	-
chr2	121016751	121016752	m6A	.	+
chr2	121138531	121138532	m6A	.	-
chr2	121437731	121437732	m6A	.	+
chr2	121458269	121458270	m6A	.	+
chr2	121461191	121461192	m6A	.	-
chr2	121461201	121461202	m6A	.	-
chr2	122151040	122151041	m6A	.	+
chr2	122151087	122151088	m6A	.	+
chr2	122349168	122349169	m6A	.	-
chr2	122349275	122349276	m6A	.	-
chr2	125830680	125830681	m6A	.	-
chr2	125832132	125832133	m6A	.	-
chr2	125832172	125832173	m6A	.	-
chr2	125832242	125832243	m6A	.	-
chr2	126629101	126629102	m6A	.	-
chr2	126629112	126629113	m6A	.	-
chr2	126629231	126629232	m6A	.	-
chr2	126759058	126759059	m6A	.	+
chr2	127240246	127240247	m6A	.	+
chr2	127242694	127242695	m6A	.	-
chr2	127242747	127242748	m6A	.	-
chr2	127260572	127260573	m6A	.	+
chr2	127603779	127603780	m6A	.	+
chr2	127603807	127603808	m6A	.	+
chr2	127801230	127801231	m6A	.	-
chr2	128612992	128612993	m6A	.	-
chr2	129126234	129126235	m6A	.	+
chr2	129133417	129133418	m6A	.	+
chr2	129133425	129133426	m6A	.	+
chr2	129133442	129133443	m6A	.	+
chr2	129133944	129133945	m6A	.	+
chr2	129133958	129133959	m6A	.	+
chr2	129210877	129210878	m6A	.	+
chr2	129268385	129268386	m6A	.	-
chr2	129268727	129268728	m6A	.	-
chr2	130277511	130277512	m6A	.	+
chr2	130279228	130279229	m6A	.	+
chr2	130391102	130391103	m6A	.	-
chr2	130565065	130565066	m6A	.	+
chr2	130565292	130565293	m6A	.	+
chr2	130565297	130565298	m6A	.	+
chr2	130591465	130591466	m6A	.	-
chr2	130591476	130591477	m6A	.	-
chr2	130591682	130591683	m6A	.	-
chr2	130614068	130614069	m6A	.	-
chr2	130655190	130655191	m6A	.	-
chr2	131296335	131296336	m6A	.	+
chr2	131296394	131296395	m6A	.	+
chr2	131296490	131296491	m6A	.	+
chr2	131296624	131296625	m6A	.	+
chr2	131525008	131525009	m6A	.	+
chr2	132239670	132239671	m6A	.	-
chr2	132307519	132307520	m6A	.	+
chr2	132750597	132750598	m6A	.	+
chr2	132750634	132750635	m6A	.	+
chr2	132750647	132750648	m6A	.	+
chr2	132750955	132750956	m6A	.	+
chr2	132804391	132804392	m6A	.	-
chr2	132843570	132843571	m6A	.	+
chr2	132865992	132865993	m6A	.	+
chr2	136014367	136014368	m6A	.	+
chr2	136881431	136881432	m6A	.	-
chr2	143071577	143071578	m6A	.	+
chr2	143943195	143943196	m6A	.	+
chr2	143947618	143947619	m6A	.	-
chr2	144250340	144250341	m6A	.	-
chr2	144251005	144251006	m6A	.	-
chr2	144280296	144280297	m6A	.	+
chr2	144305279	144305280	m6A	.	-
chr2	144305476	144305477	m6A	.	-
chr2	144407227	144407228	m6A	.	+
chr2	144407258	144407259	m6A	.	+
chr2	144407380	144407381	m6A	.	+
chr2	144407578	144407579	m6A	.	+
chr2	144590729	144590730	m6A	.	+
chr2	144595229	144595230	m6A	.	+
chr2	144595282	144595283	m6A	.	+
chr2	144768285	144768286	m6A	.	+
chr2	144768357	144768358	m6A	.	+
chr2	145918454	145918455	m6A	.	-
chr2	147077867	147077868	m6A	.	+
chr2	148675501	148675502	m6A	.	+
chr2	148675566	148675567	m6A	.	+
chr2	148675662	148675663	m6A	.	+
chr2	148675749	148675750	m6A	.	+
chr2	148675876	148675877	m6A	.	+
chr2	148675888	148675889	m6A	.	+
chr2	148692762	148692763	m6A	.	+
chr2	148871932	148871933	m6A	.	-
chr2	150583427	150583428	m6A	.	-
chr2	150771459	150771460	m6A	.	+
chr2	150831577	150831578	m6A	.	+
chr2	150832710	150832711	m6A	.	-
chr2	150832939	150832940	m6A	.	-
chr2	150832971	150832972	m6A	.	-
chr2	150934916	150934917	m6A	.	-
chr2	150934994	150934995	m6A	.	-
chr2	151511210	151511211	m6A	.	+
chr2	151511262	151511263	m6A	.	+
chr2	151561324	151561325	m6A	.	+
chr2	151969797	151969798	m6A	.	-
chr2	152111177	152111178	m6A	.	+
chr2	152111188	152111189	m6A	.	+
chr2	152111224	152111225	m6A	.	+
chr2	152148799	152148800	m6A	.	+
chr2	152148894	152148895	m6A	.	+
chr2	152148936	152148937	m6A	.	+
chr2	152148998	152148999	m6A	.	+
chr2	152281035	152281036	m6A	.	+
chr2	152281270	152281271	m6A	.	+
chr2	152281390	152281391	m6A	.	+
chr2	152313745	152313746	m6A	.	+
chr2	152313870	152313871	m6A	.	+
chr2	152316676	152316677	m6A	.	-
chr2	152316761	152316762	m6A	.	-
chr2	152337527	152337528	m6A	.	-
chr2	152337685	152337686	m6A	.	-
chr2	152338140	152338141	m6A	.	-
chr2	152394925	152394926	m6A	.	-
chr2	152394946	152394947	m6A	.	-
chr2	152687497	152687498	m6A	.	+
chr2	152687518	152687519	m6A	.	+
chr2	152704980	152704981	m6A	.	+
chr2	152737038	152737039	m6A	.	+
chr2	152737123	152737124	m6A	.	+
chr2	152737200	152737201	m6A	.	+
chr2	152780845	152780846	m6A	.	-
chr2	152781264	152781265	m6A	.	-
chr2	152781377	152781378	m6A	.	-
chr2	152893839	152893840	m6A	.	+
chr2	152893850	152893851	m6A	.	+
chr2	152894871	152894872	m6A	.	+
chr2	152895274	152895275	m6A	.	+
chr2	153009239	153009240	m6A	.	-
chr2	153009450	153009451	m6A	.	-
chr2	153009620	153009621	m6A	.	-
chr2	153009632	153009633	m6A	.	-
chr2	153151160	153151161	m6A	.	+
chr2	153151267	153151268	m6A	.	+
chr2	153208814	153208815	m6A	.	+
chr2	153402033	153402034	m6A	.	+
chr2	153619217	153619218	m6A	.	-
chr2	153619354	153619355	m6A	.	-
chr2	153767264	153767265	m6A	.	+
chr2	154335510	154335511	m6A	.	-
chr2	154335584	154335585	m6A	.	-
chr2	154694037	154694038	m6A	.	+
chr2	154872674	154872675	m6A	.	-
chr2	155059567	155059568	m6A	.	-
chr2	155059897	155059898	m6A	.	-
chr2	155060350	155060351	m6A	.	-
chr2	155278392	155278393	m6A	.	-
chr2	155278509	155278510	m6A	.	-
chr2	155389545	155389546	m6A	.	+
chr2	155389655	155389656	m6A	.	+
chr2	155389706	155389707	m6A	.	+
chr2	155563393	155563394	m6A	.	-
chr2	155563581	155563582	m6A	.	-
chr2	155634770	155634771	m6A	.	-
chr2	155702104	155702105	m6A	.	-
chr2	155702329	155702330	m6A	.	-
chr2	155817944	155817945	m6A	.	-
chr2	155817972	155817973	m6A	.	-
chr2	155819849	155819850	m6A	.	-
chr2	155820062	155820063	m6A	.	-
chr2	155847536	155847537	m6A	.	-
chr2	155848387	155848388	m6A	.	-
chr2	155998216	155998217	m6A	.	+
chr2	155998405	155998406	m6A	.	+
chr2	155998636	155998637	m6A	.	+
chr2	155998638	155998639	m6A	.	+
chr2	156094963	156094964	m6A	.	-
chr2	156123870	156123871	m6A	.	-
chr2	156123926	156123927	m6A	.	-
chr2	156123976	156123977	m6A	.	-
chr2	156311894	156311895	m6A	.	-
chr2	156312383	156312384	m6A	.	-
chr2	156388436	156388437	m6A	.	-
chr2	156388608	156388609	m6A	.	-
chr2	156540233	156540234	m6A	.	+
chr2	156568080	156568081	m6A	.	+
chr2	156568153	156568154	m6A	.	+
chr2	156762800	156762801	m6A	.	+
chr2	156873121	156873122	m6A	.	+
chr2	156873219	156873220	m6A	.	+
chr2	156927508	156927509	m6A	.	-
chr2	157098189	157098190	m6A	.	-
chr2	157101736	157101737	m6A	.	-
chr2	157396590	157396591	m6A	.	+
chr2	157471617	157471618	m6A	.	+
chr2	157556440	157556441	m6A	.	-
chr2	157556470	157556471	m6A	.	-
chr2	157556616	157556617	m6A	.	-
chr2	157556712	157556713	m6A	.	-
chr2	157556795	157556796	m6A	.	-
chr2	157562464	157562465	m6A	.	+
chr2	157982137	157982138	m6A	.	-
chr2	158076729	158076730	m6A	.	+
chr2	158077220	158077221	m6A	.	+
chr2	158355853	158355854	m6A	.	-
chr2	158638732	158638733	m6A	.	+
chr2	158639090	158639091	m6A	.	+
chr2	158639102	158639103	m6A	.	+
chr2	158857708	158857709	m6A	.	+
chr2	158857749	158857750	m6A	.	+
chr2	158858029	158858030	m6A	.	+
chr2	163074739	163074740	m6A	.	+
chr2	163087091	163087092	m6A	.	-
chr2	163087343	163087344	m6A	.	-
chr2	163087586	163087587	m6A	.	-
chr2	163725583	163725584	m6A	.	+
chr2	163725608	163725609	m6A	.	+
chr2	163725808	163725809	m6A	.	+
chr2	163726066	163726067	m6A	.	+
chr2	163726895	163726896	m6A	.	-
chr2	164016818	164016819	m6A	.	+
chr2	164054207	164054208	m6A	.	-
chr2	164154944	164154945	m6A	.	+
chr2	164464613	164464614	m6A	.	+
chr2	164464822	164464823	m6A	.	+
chr2	164465207	164465208	m6A	.	+
chr2	164508175	164508176	m6A	.	+
chr2	164563358	164563359	m6A	.	+
chr2	164563388	164563389	m6A	.	+
chr2	164792856	164792857	m6A	.	-
chr2	164821824	164821825	m6A	.	+
chr2	164825990	164825991	m6A	.	+
chr2	164826797	164826798	m6A	.	+
chr2	164891070	164891071	m6A	.	+
chr2	164891159	164891160	m6A	.	+
chr2	164891168	164891169	m6A	.	+
chr2	164891205	164891206	m6A	.	+
chr2	164891929	164891930	m6A	.	-
chr2	164891992	164891993	m6A	.	-
chr2	164892064	164892065	m6A	.	-
chr2	165000738	165000739	m6A	.	-
chr2	165000789	165000790	m6A	.	-
chr2	165000843	165000844	m6A	.	-
chr2	165276588	165276589	m6A	.	-
chr2	165276798	165276799	m6A	.	-
chr2	165276850	165276851	m6A	.	-
chr2	165276952	165276953	m6A	.	-
chr2	165277018	165277019	m6A	.	-
chr2	165490495	165490496	m6A	.	-
chr2	165490528	165490529	m6A	.	-
chr2	165490651	165490652	m6A	.	-
chr2	165827578	165827579	m6A	.	-
chr2	165827781	165827782	m6A	.	-
chr2	166070984	166070985	m6A	.	+
chr2	166072798	166072799	m6A	.	+
chr2	166074369	166074370	m6A	.	-
chr2	166074487	166074488	m6A	.	-
chr2	166074625	166074626	m6A	.	-
chr2	166894881	166894882	m6A	.	+
chr2	166895058	166895059	m6A	.	+
chr2	166945847	166945848	m6A	.	+
chr2	166946347	166946348	m6A	.	+
chr2	166948682	166948683	m6A	.	-
chr2	167298753	167298754	m6A	.	-
chr2	167298766	167298767	m6A	.	-
chr2	167515825	167515826	m6A	.	+
chr2	167690105	167690106	m6A	.	+
chr2	167690146	167690147	m6A	.	+
chr2	167690153	167690154	m6A	.	+
chr2	168101187	168101188	m6A	.	+
chr2	168181349	168181350	m6A	.	-
chr2	168181429	168181430	m6A	.	-
chr2	168181614	168181615	m6A	.	-
chr2	168181840	168181841	m6A	.	-
chr2	168231937	168231938	m6A	.	+
chr2	168231968	168231969	m6A	.	+
chr2	168231999	168232000	m6A	.	+
chr2	168232021	168232022	m6A	.	+
chr2	168748633	168748634	m6A	.	-
chr2	168925447	168925448	m6A	.	-
chr2	168925795	168925796	m6A	.	-
chr2	168925861	168925862	m6A	.	-
chr2	168925919	168925920	m6A	.	-
chr2	170347270	170347271	m6A	.	-
chr2	172356404	172356405	m6A	.	-
chr2	172356731	172356732	m6A	.	-
chr2	172356924	172356925	m6A	.	-
chr2	172380419	172380420	m6A	.	+
chr2	172380467	172380468	m6A	.	+
chr2	172380650	172380651	m6A	.	+
chr2	172380848	172380849	m6A	.	+
chr2	172469385	172469386	m6A	.	+
chr2	173015384	173015385	m6A	.	+
chr2	173015475	173015476	m6A	.	+
chr2	173034200	173034201	m6A	.	+
chr2	174122302	174122303	m6A	.	+
chr2	174427123	174427124	m6A	.	+
chr2	174427301	174427302	m6A	.	+
chr2	174427752	174427753	m6A	.	-
chr2	174427772	174427773	m6A	.	-
chr2	174427805	174427806	m6A	.	-
chr2	174465402	174465403	m6A	.	-
chr2	174465619	174465620	m6A	.	-
chr2	174465777	174465778	m6A	.	-
chr2	174465820	174465821	m6A	.	-
chr2	177829518	177829519	m6A	.	-
chr2	179912578	179912579	m6A	.	-
chr2	180035452	180035453	m6A	.	+
chr2	180162275	180162276	m6A	.	+
chr2	180162498	180162499	m6A	.	+
chr2	180176461	180176462	m6A	.	-
chr2	180585846	180585847	m6A	.	+
chr2	180586229	180586230	m6A	.	+
chr2	180595651	180595652	m6A	.	+
chr2	180658009	180658010	m6A	.	-
chr2	180658262	180658263	m6A	.	-
chr2	180658585	180658586	m6A	.	-
chr2	180658593	180658594	m6A	.	-
chr2	180718024	180718025	m6A	.	+
chr2	180718049	180718050	m6A	.	+
chr2	180718402	180718403	m6A	.	+
chr2	180721302	180721303	m6A	.	+
chr2	180981933	180981934	m6A	.	+
chr2	180981955	180981956	m6A	.	+
chr2	180981984	180981985	m6A	.	+
chr2	181188288	181188289	m6A	.	+
chr2	181355737	181355738	m6A	.	+
chr2	181356365	181356366	m6A	.	+
chr2	181359450	181359451	m6A	.	-
chr2	181499927	181499928	m6A	.	+
chr2	181655605	181655606	m6A	.	+
chr2	181689031	181689032	m6A	.	-
chr2	181868338	181868339	m6A	.	+
chr3	8561254	8561255	m6A	.	+
chr3	8561307	8561308	m6A	.	+
chr3	8802241	8802242	m6A	.	-
chr3	8802279	8802280	m6A	.	-
chr3	8929500	8929501	m6A	.	-
chr3	9427279	9427280	m6A	.	-
chr3	10314543	10314544	m6A	.	-
chr3	10340189	10340190	m6A	.	-
chr3	10340318	10340319	m6A	.	-
chr3	10395015	10395016	m6A	.	+
chr3	10395107	10395108	m6A	.	+
chr3	16216297	16216298	m6A	.	+
chr3	19132223	19132224	m6A	.	-
chr3	19132686	19132687	m6A	.	-
chr3	19134004	19134005	m6A	.	-
chr3	19219109	19219110	m6A	.	+
chr3	19219126	19219127	m6A	.	+
chr3	19219389	19219390	m6A	.	+
chr3	19219492	19219493	m6A	.	+
chr3	19220377	19220378	m6A	.	+
chr3	20122490	20122491	m6A	.	-
chr3	27097764	27097765	m6A	.	-
chr3	27098047	27098048	m6A	.	-
chr3	27244680	27244681	m6A	.	+
chr3	27244744	27244745	m6A	.	+
chr3	28807383	28807384	m6A	.	+
chr3	30624538	30624539	m6A	.	-
chr3	30676418	30676419	m6A	.	-
chr3	31122400	31122401	m6A	.	+
chr3	32340308	32340309	m6A	.	-
chr3	32520218	32520219	m6A	.	+
chr3	32520255	32520256	m6A	.	+
chr3	32520549	32520550	m6A	.	+
chr3	32520647	32520648	m6A	.	+
chr3	32577168	32577169	m6A	.	+
chr3	32577329	32577330	m6A	.	+
chr3	32751474	32751475	m6A	.	+
chr3	34651594	34651595	m6A	.	+
chr3	34651609	34651610	m6A	.	+
chr3	34651780	34651781	m6A	.	+
chr3	34652452	34652453	m6A	.	+
chr3	36091003	36091004	m6A	.	+
chr3	36091208	36091209	m6A	.	+
chr3	36091324	36091325	m6A	.	+
chr3	37578912	37578913	m6A	.	+
chr3	41522452	41522453	m6A	.	-
chr3	51250973	51250974	m6A	.	+
chr3	51251612	51251613	m6A	.	+
chr3	51408180	51408181	m6A	.	-
chr3	51472833	51472834	m6A	.	+
chr3	51473359	51473360	m6A	.	+
chr3	51473365	51473366	m6A	.	+
chr3	51473727	51473728	m6A	.	+
chr3	51473889	51473890	m6A	.	+
chr3	53481585	53481586	m6A	.	+
chr3	53857671	53857672	m6A	.	-
chr3	54728669	54728670	m6A	.	+
chr3	54749360	54749361	m6A	.	+
chr3	57459011	57459012	m6A	.	-
chr3	57459043	57459044	m6A	.	-
chr3	57646436	57646437	m6A	.	-
chr3	57646445	57646446	m6A	.	-
chr3	57718017	57718018	m6A	.	-
chr3	57834469	57834470	m6A	.	+
chr3	58592393	58592394	m6A	.	+
chr3	62470373	62470374	m6A	.	-
chr3	62470634	62470635	m6A	.	-
chr3	62470661	62470662	m6A	.	-
chr3	63383402	63383403	m6A	.	+
chr3	65946455	65946456	m6A	.	-
chr3	65946535	65946536	m6A	.	-
chr3	65946620	65946621	m6A	.	-
chr3	68626174	68626175	m6A	.	+
chr3	69034441	69034442	m6A	.	+
chr3	69034516	69034517	m6A	.	+
chr3	69035788	69035789	m6A	.	-
chr3	69035886	69035887	m6A	.	-
chr3	75647496	75647497	m6A	.	-
chr3	75647757	75647758	m6A	.	-
chr3	75648200	75648201	m6A	.	-
chr3	78966375	78966376	m6A	.	-
chr3	79632642	79632643	m6A	.	+
chr3	83898408	83898409	m6A	.	-
chr3	86671847	86671848	m6A	.	-
chr3	87859062	87859063	m6A	.	-
chr3	87859154	87859155	m6A	.	-
chr3	87859249	87859250	m6A	.	-
chr3	87919559	87919560	m6A	.	+
chr3	87919754	87919755	m6A	.	+
chr3	87923423	87923424	m6A	.	+
chr3	88055487	88055488	m6A	.	+
chr3	88055589	88055590	m6A	.	+
chr3	88055621	88055622	m6A	.	+
chr3	88055844	88055845	m6A	.	+
chr3	88328612	88328613	m6A	.	+
chr3	88361441	88361442	m6A	.	+
chr3	88552361	88552362	m6A	.	-
chr3	88568967	88568968	m6A	.	+
chr3	88588039	88588040	m6A	.	+
chr3	88647930	88647931	m6A	.	+
chr3	88825611	88825612	m6A	.	+
chr3	88825788	88825789	m6A	.	+
chr3	88909692	88909693	m6A	.	+
chr3	88909707	88909708	m6A	.	+
chr3	89084185	89084186	m6A	.	-
chr3	89176525	89176526	m6A	.	+
chr3	89176553	89176554	m6A	.	+
chr3	89176633	89176634	m6A	.	+
chr3	89207442	89207443	m6A	.	+
chr3	89207854	89207855	m6A	.	+
chr3	89208661	89208662	m6A	.	+
chr3	89209186	89209187	m6A	.	-
chr3	89209210	89209211	m6A	.	-
chr3	89268348	89268349	m6A	.	-
chr3	89333772	89333773	m6A	.	-
chr3	89333826	89333827	m6A	.	-
chr3	89333978	89333979	m6A	.	-
chr3	89339688	89339689	m6A	.	-
chr3	89415691	89415692	m6A	.	-
chr3	89429836	89429837	m6A	.	+
chr3	89434827	89434828	m6A	.	+
chr3	89434871	89434872	m6A	.	+
chr3	89468677	89468678	m6A	.	+
chr3	89753058	89753059	m6A	.	+
chr3	89782422	89782423	m6A	.	+
chr3	89782497	89782498	m6A	.	+
chr3	89783251	89783252	m6A	.	+
chr3	89783337	89783338	m6A	.	+
chr3	89783405	89783406	m6A	.	+
chr3	89783420	89783421	m6A	.	+
chr3	89939926	89939927	m6A	.	-
chr3	90235574	90235575	m6A	.	+
chr3	90235698	90235699	m6A	.	+
chr3	90263993	90263994	m6A	.	+
chr3	90361493	90361494	m6A	.	+
chr3	90499774	90499775	m6A	.	-
chr3	90499870	90499871	m6A	.	-
chr3	94448011	94448012	m6A	.	+
chr3	94497875	94497876	m6A	.	-
chr3	94880460	94880461	m6A	.	+
chr3	94961256	94961257	m6A	.	+
chr3	95006668	95006669	m6A	.	-
chr3	95007174	95007175	m6A	.	-
chr3	95032778	95032779	m6A	.	-
chr3	95122590	95122591	m6A	.	+
chr3	95122675	95122676	m6A	.	+
chr3	95129787	95129788	m6A	.	-
chr3	95173342	95173343	m6A	.	+
chr3	95173350	95173351	m6A	.	+
chr3	95173453	95173454	m6A	.	+
chr3	95173514	95173515	m6A	.	+
chr3	95173524	95173525	m6A	.	+
chr3	95234446	95234447	m6A	.	+
chr3	95295984	95295985	m6A	.	+
chr3	95323927	95323928	m6A	.	-
chr3	95324741	95324742	m6A	.	-
chr3	95659382	95659383	m6A	.	+
chr3	95659778	95659779	m6A	.	+
chr3	95659982	95659983	m6A	.	+
chr3	95660843	95660844	m6A	.	+
chr3	95660907	95660908	m6A	.	+
chr3	95661089	95661090	m6A	.	+
chr3	95661374	95661375	m6A	.	+
chr3	95661711	95661712	m6A	.	+
chr3	95740145	95740146	m6A	.	-
chr3	95740221	95740222	m6A	.	-
chr3	95999911	95999912	m6A	.	-
chr3	96196870	96196871	m6A	.	-
chr3	96196914	96196915	m6A	.	-
chr3	96871380	96871381	m6A	.	-
chr3	97921472	97921473	m6A	.	+
chr3	100138318	100138319	m6A	.	-
chr3	100138462	100138463	m6A	.	-
chr3	100206532	100206533	m6A	.	+
chr3	100565538	100565539	m6A	.	-
chr3	100931591	100931592	m6A	.	+
chr3	101040607	101040608	m6A	.	-
chr3	101581762	101581763	m6A	.	-
chr3	102156990	102156991	m6A	.	-
chr3	103002993	103002994	m6A	.	+
chr3	103178518	103178519	m6A	.	+
chr3	103178563	103178564	m6A	.	+
chr3	103355095	103355096	m6A	.	+
chr3	103355292	103355293	m6A	.	+
chr3	103355344	103355345	m6A	.	+
chr3	103355458	103355459	m6A	.	+
chr3	103821688	103821689	m6A	.	+
chr3	104657050	104657051	m6A	.	+
chr3	104794122	104794123	m6A	.	+
chr3	104794165	104794166	m6A	.	+
chr3	105678424	105678425	m6A	.	-
chr3	105678444	105678445	m6A	.	-
chr3	105678530	105678531	m6A	.	-
chr3	105679037	105679038	m6A	.	-
chr3	105679072	105679073	m6A	.	-
chr3	105967185	105967186	m6A	.	+
chr3	105967300	105967301	m6A	.	+
chr3	105968112	105968113	m6A	.	+
chr3	105968175	105968176	m6A	.	+
chr3	105969296	105969297	m6A	.	+
chr3	105969313	105969314	m6A	.	+
chr3	107326254	107326255	m6A	.	-
chr3	107612722	107612723	m6A	.	-
chr3	107612773	107612774	m6A	.	-
chr3	107612865	107612866	m6A	.	-
chr3	107613172	107613173	m6A	.	-
chr3	107613345	107613346	m6A	.	-
chr3	107663268	107663269	m6A	.	-
chr3	107983954	107983955	m6A	.	-
chr3	108074433	108074434	m6A	.	-
chr3	108107879	108107880	m6A	.	-
chr3	108387667	108387668	m6A	.	+
chr3	108387758	108387759	m6A	.	+
chr3	108387925	108387926	m6A	.	+
chr3	108679451	108679452	m6A	.	-
chr3	108679534	108679535	m6A	.	-
chr3	108903283	108903284	m6A	.	-
chr3	108903926	108903927	m6A	.	-
chr3	108904009	108904010	m6A	.	-
chr3	115928713	115928714	m6A	.	+
chr3	115928726	115928727	m6A	.	+
chr3	115929003	115929004	m6A	.	+
chr3	115946338	115946339	m6A	.	-
chr3	116489148	116489149	m6A	.	-
chr3	116549756	116549757	m6A	.	+
chr3	116631479	116631480	m6A	.	-
chr3	116631588	116631589	m6A	.	-
chr3	116903171	116903172	m6A	.	+
chr3	121759159	121759160	m6A	.	-
chr3	122276452	122276453	m6A	.	+
chr3	122276521	122276522	m6A	.	+
chr3	122529619	122529620	m6A	.	+
chr3	122538917	122538918	m6A	.	-
chr3	122539038	122539039	m6A	.	-
chr3	122539104	122539105	m6A	.	-
chr3	127536824	127536825	m6A	.	-
chr3	129824969	129824970	m6A	.	-
chr3	129895188	129895189	m6A	.	+
chr3	129983257	129983258	m6A	.	-
chr3	129983435	129983436	m6A	.	-
chr3	129983457	129983458	m6A	.	-
chr3	130696121	130696122	m6A	.	-
chr3	133109140	133109141	m6A	.	+
chr3	133109501	133109502	m6A	.	+
chr3	135465426	135465427	m6A	.	+
chr3	135466336	135466337	m6A	.	+
chr3	135466343	135466344	m6A	.	+
chr3	135570464	135570465	m6A	.	+
chr3	135570671	135570672	m6A	.	+
chr3	135570709	135570710	m6A	.	+
chr3	135571033	135571034	m6A	.	+
chr3	135571157	135571158	m6A	.	+
chr3	137866475	137866476	m6A	.	+
chr3	137866521	137866522	m6A	.	+
chr3	138157876	138157877	m6A	.	+
chr3	138451290	138451291	m6A	.	+
chr3	138455231	138455232	m6A	.	+
chr3	138459709	138459710	m6A	.	-
chr3	138460216	138460217	m6A	.	-
chr3	138555413	138555414	m6A	.	+
chr3	138555591	138555592	m6A	.	+
chr3	138555903	138555904	m6A	.	+
chr3	138556256	138556257	m6A	.	+
chr3	138556702	138556703	m6A	.	+
chr3	138926133	138926134	m6A	.	-
chr3	138926399	138926400	m6A	.	-
chr3	142239781	142239782	m6A	.	-
chr3	142744155	142744156	m6A	.	+
chr3	142781531	142781532	m6A	.	+
chr3	142793988	142793989	m6A	.	-
chr3	144597549	144597550	m6A	.	+
chr3	144691326	144691327	m6A	.	-
chr3	144691500	144691501	m6A	.	-
chr3	145604031	145604032	m6A	.	+
chr3	145943985	145943986	m6A	.	+
chr3	145944132	145944133	m6A	.	+
chr3	146021528	146021529	m6A	.	+
chr3	146506529	146506530	m6A	.	-
chr3	146508219	146508220	m6A	.	-
chr3	146512226	146512227	m6A	.	-
chr3	152232413	152232414	m6A	.	+
chr3	152236686	152236687	m6A	.	+
chr3	152273962	152273963	m6A	.	-
chr3	152458885	152458886	m6A	.	+
chr3	152785513	152785514	m6A	.	+
chr3	153922555	153922556	m6A	.	-
chr3	153922564	153922565	m6A	.	-
chr3	153922657	153922658	m6A	.	-
chr3	153922729	153922730	m6A	.	-
chr3	158066593	158066594	m6A	.	+
chr4	3616576	3616577	m6A	.	+
chr4	8607080	8607081	m6A	.	+
chr4	8867441	8867442	m6A	.	+
chr4	8867515	8867516	m6A	.	+
chr4	10988788	10988789	m6A	.	-
chr4	10990424	10990425	m6A	.	-
chr4	11173785	11173786	m6A	.	+
chr4	11174077	11174078	m6A	.	+
chr4	11615660	11615661	m6A	.	+
chr4	14810192	14810193	m6A	.	-
chr4	14810211	14810212	m6A	.	-
chr4	14914824	14914825	m6A	.	+
chr4	14914967	14914968	m6A	.	+
chr4	14915096	14915097	m6A	.	+
chr4	21757663	21757664	m6A	.	-
chr4	21757721	21757722	m6A	.	-
chr4	21757741	21757742	m6A	.	-
chr4	21757750	21757751	m6A	.	-
chr4	24503051	24503052	m6A	.	+
chr4	24602633	24602634	m6A	.	+
chr4	24901769	24901770	m6A	.	+
chr4	24901846	24901847	m6A	.	+
chr4	25250328	25250329	m6A	.	-
chr4	32023281	32023282	m6A	.	+
chr4	32774677	32774678	m6A	.	+
chr4	32775121	32775122	m6A	.	+
chr4	33245756	33245757	m6A	.	-
chr4	33245862	33245863	m6A	.	-
chr4	33502364	33502365	m6A	.	+
chr4	33502449	33502450	m6A	.	+
chr4	34566419	34566420	m6A	.	+
chr4	34566728	34566729	m6A	.	+
chr4	34663902	34663903	m6A	.	-
chr4	34768931	34768932	m6A	.	-
chr4	34768992	34768993	m6A	.	-
chr4	34769055	34769056	m6A	.	-
chr4	34803311	34803312	m6A	.	-
chr4	34803591	34803592	m6A	.	-
chr4	40197938	40197939	m6A	.	+
chr4	40259668	40259669	m6A	.	-
chr4	40260178	40260179	m6A	.	-
chr4	40260196	40260197	m6A	.	-
chr4	40260227	40260228	m6A	.	-
chr4	40260418	40260419	m6A	.	-
chr4	40260424	40260425	m6A	.	-
chr4	40260661	40260662	m6A	.	-
chr4	40732814	40732815	m6A	.	+
chr4	40732845	40732846	m6A	.	+
chr4	40732996	40732997	m6A	.	+
chr4	40964620	40964621	m6A	.	+
chr4	40964696	40964697	m6A	.	+
chr4	40965031	40965032	m6A	.	+
chr4	41012081	41012082	m6A	.	+
chr4	41012093	41012094	m6A	.	+
chr4	41012100	41012101	m6A	.	+
chr4	41012127	41012128	m6A	.	+
chr4	41012153	41012154	m6A	.	+
chr4	41024921	41024922	m6A	.	+
chr4	41025742	41025743	m6A	.	+
chr4	41115364	41115365	m6A	.	-
chr4	41190984	41190985	m6A	.	+
chr4	41191464	41191465	m6A	.	+
chr4	41194537	41194538	m6A	.	-
chr4	41194812	41194813	m6A	.	-
chr4	41293067	41293068	m6A	.	-
chr4	41388777	41388778	m6A	.	+
chr4	41388902	41388903	m6A	.	+
chr4	41389179	41389180	m6A	.	+
chr4	41389236	41389237	m6A	.	+
chr4	41480416	41480417	m6A	.	+
chr4	41712120	41712121	m6A	.	-
chr4	41712148	41712149	m6A	.	-
chr4	41712393	41712394	m6A	.	-
chr4	41712461	41712462	m6A	.	-
chr4	41739153	41739154	m6A	.	-
chr4	41739216	41739217	m6A	.	-
chr4	41739360	41739361	m6A	.	-
chr4	42980491	42980492	m6A	.	-
chr4	43017767	43017768	m6A	.	-
chr4	43017783	43017784	m6A	.	-
chr4	43017820	43017821	m6A	.	-
chr4	43017863	43017864	m6A	.	-
chr4	43017995	43017996	m6A	.	-
chr4	43032577	43032578	m6A	.	-
chr4	43032661	43032662	m6A	.	-
chr4	43531921	43531922	m6A	.	-
chr4	43566829	43566830	m6A	.	+
chr4	43567106	43567107	m6A	.	-
chr4	43567151	43567152	m6A	.	-
chr4	43567224	43567225	m6A	.	-
chr4	43567248	43567249	m6A	.	-
chr4	43978632	43978633	m6A	.	+
chr4	44032667	44032668	m6A	.	+
chr4	44363944	44363945	m6A	.	+
chr4	44931928	44931929	m6A	.	+
chr4	44932019	44932020	m6A	.	+
chr4	44990550	44990551	m6A	.	+
chr4	44990557	44990558	m6A	.	+
chr4	45031476	45031477	m6A	.	+
chr4	45032164	45032165	m6A	.	+
chr4	45032242	45032243	m6A	.	+
chr4	45105475	45105476	m6A	.	-
chr4	45315254	45315255	m6A	.	+
chr4	45316791	45316792	m6A	.	-
chr4	45398454	45398455	m6A	.	-
chr4	45804398	45804399	m6A	.	+
chr4	45804423	45804424	m6A	.	+
chr4	45804488	45804489	m6A	.	+
chr4	46472200	46472201	m6A	.	+
chr4	46472391	46472392	m6A	.	+
chr4	46503555	46503556	m6A	.	+
chr4	46604439	46604440	m6A	.	-
chr4	46604591	46604592	m6A	.	-
chr4	47470152	47470153	m6A	.	-
chr4	48430901	48430902	m6A	.	-
chr4	48561774	48561775	m6A	.	+
chr4	48662488	48662489	m6A	.	+
chr4	49512715	49512716	m6A	.	-
chr4	49514369	49514370	m6A	.	-
chr4	49656532	49656533	m6A	.	+
chr4	52487795	52487796	m6A	.	+
chr4	52487939	52487940	m6A	.	+
chr4	53567566	53567567	m6A	.	+
chr4	53567600	53567601	m6A	.	+
chr4	53567617	53567618	m6A	.	+
chr4	53860234	53860235	m6A	.	+
chr4	55083306	55083307	m6A	.	+
chr4	55390510	55390511	m6A	.	+
chr4	55391338	55391339	m6A	.	+
chr4	55391349	55391350	m6A	.	+
chr4	55391455	55391456	m6A	.	+
chr4	55527803	55527804	m6A	.	-
chr4	56751014	56751015	m6A	.	-
chr4	56751378	56751379	m6A	.	-
chr4	56811649	56811650	m6A	.	-
chr4	56811932	56811933	m6A	.	-
chr4	57896616	57896617	m6A	.	+
chr4	58435315	58435316	m6A	.	-
chr4	58435351	58435352	m6A	.	-
chr4	58435686	58435687	m6A	.	-
chr4	58800279	58800280	m6A	.	-
chr4	59472582	59472583	m6A	.	-
chr4	59769976	59769977	m6A	.	-
chr4	62389242	62389243	m6A	.	+
chr4	62389464	62389465	m6A	.	+
chr4	62423641	62423642	m6A	.	+
chr4	62423896	62423897	m6A	.	+
chr4	62423928	62423929	m6A	.	+
chr4	62424086	62424087	m6A	.	+
chr4	62424116	62424117	m6A	.	+
chr4	62424179	62424180	m6A	.	+
chr4	62424260	62424261	m6A	.	+
chr4	62453806	62453807	m6A	.	-
chr4	62497132	62497133	m6A	.	+
chr4	62509233	62509234	m6A	.	-
chr4	62523004	62523005	m6A	.	-
chr4	62523925	62523926	m6A	.	-
chr4	69925578	69925579	m6A	.	-
chr4	70238288	70238289	m6A	.	-
chr4	75277589	75277590	m6A	.	-
chr4	83455837	83455838	m6A	.	-
chr4	83462287	83462288	m6A	.	-
chr4	83462344	83462345	m6A	.	-
chr4	83462353	83462354	m6A	.	-
chr4	86578898	86578899	m6A	.	-
chr4	86854586	86854587	m6A	.	-
chr4	86855993	86855994	m6A	.	-
chr4	86932108	86932109	m6A	.	+
chr4	86932285	86932286	m6A	.	+
chr4	86932481	86932482	m6A	.	+
chr4	88410913	88410914	m6A	.	+
chr4	89179615	89179616	m6A	.	+
chr4	89179736	89179737	m6A	.	+
chr4	89179799	89179800	m6A	.	+
chr4	89180093	89180094	m6A	.	+
chr4	91250976	91250977	m6A	.	-
chr4	91805521	91805522	m6A	.	-
chr4	94569483	94569484	m6A	.	-
chr4	94569750	94569751	m6A	.	-
chr4	98737539	98737540	m6A	.	+
chr4	98737679	98737680	m6A	.	+
chr4	98737782	98737783	m6A	.	+
chr4	98737893	98737894	m6A	.	+
chr4	98738173	98738174	m6A	.	+
chr4	98738379	98738380	m6A	.	+
chr4	98738398	98738399	m6A	.	+
chr4	98937182	98937183	m6A	.	-
chr4	101466463	101466464	m6A	.	+
chr4	101466613	101466614	m6A	.	+
chr4	103366227	103366228	m6A	.	+
chr4	106439016	106439017	m6A	.	+
chr4	106439095	106439096	m6A	.	+
chr4	106439377	106439378	m6A	.	+
chr4	106439509	106439510	m6A	.	+
chr4	106440965	106440966	m6A	.	+
chr4	106440993	106440994	m6A	.	+
chr4	106441096	106441097	m6A	.	+
chr4	106441168	106441169	m6A	.	+
chr4	106588599	106588600	m6A	.	+
chr4	106655052	106655053	m6A	.	+
chr4	106662592	106662593	m6A	.	-
chr4	106662709	106662710	m6A	.	-
chr4	106662826	106662827	m6A	.	-
chr4	107048313	107048314	m6A	.	+
chr4	107048685	107048686	m6A	.	+
chr4	107049210	107049211	m6A	.	+
chr4	107049219	107049220	m6A	.	+
chr4	107049223	107049224	m6A	.	+
chr4	107200543	107200544	m6A	.	+
chr4	107200592	107200593	m6A	.	+
chr4	107200698	107200699	m6A	.	+
chr4	107233881	107233882	m6A	.	-
chr4	107350441	107350442	m6A	.	+
chr4	107414179	107414180	m6A	.	+
chr4	107415973	107415974	m6A	.	+
chr4	107887292	107887293	m6A	.	+
chr4	107896871	107896872	m6A	.	+
chr4	107904077	107904078	m6A	.	-
chr4	108044552	108044553	m6A	.	-
chr4	108044803	108044804	m6A	.	-
chr4	108179095	108179096	m6A	.	+
chr4	108179162	108179163	m6A	.	+
chr4	108230000	108230001	m6A	.	-
chr4	108338219	108338220	m6A	.	+
chr4	108338222	108338223	m6A	.	+
chr4	108338237	108338238	m6A	.	+
chr4	108338281	108338282	m6A	.	+
chr4	108338284	108338285	m6A	.	+
chr4	108338374	108338375	m6A	.	+
chr4	108400697	108400698	m6A	.	-
chr4	108400727	108400728	m6A	.	-
chr4	108614318	108614319	m6A	.	+
chr4	108614478	108614479	m6A	.	+
chr4	108633986	108633987	m6A	.	+
chr4	108634074	108634075	m6A	.	+
chr4	108849058	108849059	m6A	.	+
chr4	108861858	108861859	m6A	.	+
chr4	109062132	109062133	m6A	.	-
chr4	114961222	114961223	m6A	.	-
chr4	116033323	116033324	m6A	.	-
chr4	116096954	116096955	m6A	.	-
chr4	116159733	116159734	m6A	.	+
chr4	116306854	116306855	m6A	.	-
chr4	116306947	116306948	m6A	.	-
chr4	116307248	116307249	m6A	.	-
chr4	116307390	116307391	m6A	.	-
chr4	116551727	116551728	m6A	.	-
chr4	116593274	116593275	m6A	.	+
chr4	116610625	116610626	m6A	.	-
chr4	116610639	116610640	m6A	.	-
chr4	116699560	116699561	m6A	.	+
chr4	116803921	116803922	m6A	.	+
chr4	116804135	116804136	m6A	.	-
chr4	116804312	116804313	m6A	.	-
chr4	116804315	116804316	m6A	.	-
chr4	116820066	116820067	m6A	.	-
chr4	116990353	116990354	m6A	.	-
chr4	117066512	117066513	m6A	.	+
chr4	117128742	117128743	m6A	.	-
chr4	117160069	117160070	m6A	.	-
chr4	117271973	117271974	m6A	.	-
chr4	117674685	117674686	m6A	.	-
chr4	117888985	117888986	m6A	.	-
chr4	117889074	117889075	m6A	.	-
chr4	117894497	117894498	m6A	.	-
chr4	117894579	117894580	m6A	.	-
chr4	117894890	117894891	m6A	.	-
chr4	118208569	118208570	m6A	.	-
chr4	118362798	118362799	m6A	.	-
chr4	118362918	118362919	m6A	.	-
chr4	118362988	118362989	m6A	.	-
chr4	118363006	118363007	m6A	.	-
chr4	118363140	118363141	m6A	.	-
chr4	118363207	118363208	m6A	.	-
chr4	118363259	118363260	m6A	.	-
chr4	118414874	118414875	m6A	.	+
chr4	118432227	118432228	m6A	.	+
chr4	118432363	118432364	m6A	.	+
chr4	118432487	118432488	m6A	.	+
chr4	118623689	118623690	m6A	.	+
chr4	118627690	118627691	m6A	.	+
chr4	118627719	118627720	m6A	.	+
chr4	119136432	119136433	m6A	.	+
chr4	119136603	119136604	m6A	.	+
chr4	119136638	119136639	m6A	.	+
chr4	119136797	119136798	m6A	.	+
chr4	119136835	119136836	m6A	.	+
chr4	119136849	119136850	m6A	.	+
chr4	119136926	119136927	m6A	.	+
chr4	119136949	119136950	m6A	.	+
chr4	119137125	119137126	m6A	.	+
chr4	119137162	119137163	m6A	.	+
chr4	119137254	119137255	m6A	.	+
chr4	119201089	119201090	m6A	.	+
chr4	119201180	119201181	m6A	.	+
chr4	119226353	119226354	m6A	.	-
chr4	119226411	119226412	m6A	.	-
chr4	119248077	119248078	m6A	.	+
chr4	119248109	119248110	m6A	.	+
chr4	119300133	119300134	m6A	.	-
chr4	119418770	119418771	m6A	.	-
chr4	119418841	119418842	m6A	.	-
chr4	120540240	120540241	m6A	.	-
chr4	120540425	120540426	m6A	.	-
chr4	120757482	120757483	m6A	.	-
chr4	120757558	120757559	m6A	.	-
chr4	120757573	120757574	m6A	.	-
chr4	120758025	120758026	m6A	.	-
chr4	120758080	120758081	m6A	.	-
chr4	120758151	120758152	m6A	.	-
chr4	120758180	120758181	m6A	.	-
chr4	120921456	120921457	m6A	.	-
chr4	120921633	120921634	m6A	.	-
chr4	121055141	121055142	m6A	.	+
chr4	121059431	121059432	m6A	.	-
chr4	121146306	121146307	m6A	.	-
chr4	121146403	121146404	m6A	.	-
chr4	122858749	122858750	m6A	.	+
chr4	122859322	122859323	m6A	.	-
chr4	123054708	123054709	m6A	.	+
chr4	123349995	123349996	m6A	.	-
chr4	123350908	123350909	m6A	.	-
chr4	123735511	123735512	m6A	.	-
chr4	123936896	123936897	m6A	.	+
chr4	124801204	124801205	m6A	.	+
chr4	124801246	124801247	m6A	.	+
chr4	124849811	124849812	m6A	.	-
chr4	124918953	124918954	m6A	.	-
chr4	125052494	125052495	m6A	.	+
chr4	125052524	125052525	m6A	.	+
chr4	125109468	125109469	m6A	.	+
chr4	126098043	126098044	m6A	.	+
chr4	126098222	126098223	m6A	.	+
chr4	126098259	126098260	m6A	.	+
chr4	126098361	126098362	m6A	.	+
chr4	126098450	126098451	m6A	.	+
chr4	126149704	126149705	m6A	.	+
chr4	126165113	126165114	m6A	.	-
chr4	126232538	126232539	m6A	.	-
chr4	126232575	126232576	m6A	.	-
chr4	126232603	126232604	m6A	.	-
chr4	126316462	126316463	m6A	.	-
chr4	126316513	126316514	m6A	.	-
chr4	126316757	126316758	m6A	.	-
chr4	126593456	126593457	m6A	.	+
chr4	126593794	126593795	m6A	.	+
chr4	126744094	126744095	m6A	.	-
chr4	126863894	126863895	m6A	.	-
chr4	126863969	126863970	m6A	.	-
chr4	127031000	127031001	m6A	.	+
chr4	127032742	127032743	m6A	.	+
chr4	127047689	127047690	m6A	.	-
chr4	127047764	127047765	m6A	.	-
chr4	127048152	127048153	m6A	.	-
chr4	127236877	127236878	m6A	.	+
chr4	127247375	127247376	m6A	.	+
chr4	127325330	127325331	m6A	.	-
chr4	127325534	127325535	m6A	.	-
chr4	127325740	127325741	m6A	.	-
chr4	127355415	127355416	m6A	.	-
chr4	127355516	127355517	m6A	.	-
chr4	127355521	127355522	m6A	.	-
chr4	127355630	127355631	m6A	.	-
chr4	127355834	127355835	m6A	.	-
chr4	128752353	128752354	m6A	.	+
chr4	128752601	128752602	m6A	.	+
chr4	128752824	128752825	m6A	.	+
chr4	129011167	129011168	m6A	.	+
chr4	129011253	129011254	m6A	.	+
chr4	129011416	129011417	m6A	.	+
chr4	129083810	129083811	m6A	.	+
chr4	129083930	129083931	m6A	.	+
chr4	129083954	129083955	m6A	.	+
chr4	129084154	129084155	m6A	.	+
chr4	129218636	129218637	m6A	.	+
chr4	129218736	129218737	m6A	.	+
chr4	129219041	129219042	m6A	.	+
chr4	129219086	129219087	m6A	.	+
chr4	129219132	129219133	m6A	.	+
chr4	129219966	129219967	m6A	.	-
chr4	129317743	129317744	m6A	.	-
chr4	129346909	129346910	m6A	.	+
chr4	129488017	129488018	m6A	.	+
chr4	129488158	129488159	m6A	.	+
chr4	129515299	129515300	m6A	.	+
chr4	129515686	129515687	m6A	.	+
chr4	129548701	129548702	m6A	.	-
chr4	129608155	129608156	m6A	.	+
chr4	129608240	129608241	m6A	.	+
chr4	129626125	129626126	m6A	.	-
chr4	129626486	129626487	m6A	.	-
chr4	129627527	129627528	m6A	.	-
chr4	129628483	129628484	m6A	.	-
chr4	129647687	129647688	m6A	.	-
chr4	129647814	129647815	m6A	.	-
chr4	129647868	129647869	m6A	.	-
chr4	130127447	130127448	m6A	.	+
chr4	130127794	130127795	m6A	.	+
chr4	130127903	130127904	m6A	.	+
chr4	130316040	130316041	m6A	.	-
chr4	130316261	130316262	m6A	.	-
chr4	130316607	130316608	m6A	.	-
chr4	130327322	130327323	m6A	.	-
chr4	130781356	130781357	m6A	.	+
chr4	131901288	131901289	m6A	.	+
chr4	131901490	131901491	m6A	.	+
chr4	131901686	131901687	m6A	.	+
chr4	132186762	132186763	m6A	.	-
chr4	132186843	132186844	m6A	.	-
chr4	132225768	132225769	m6A	.	-
chr4	132225844	132225845	m6A	.	-
chr4	132311924	132311925	m6A	.	-
chr4	132332151	132332152	m6A	.	-
chr4	132332329	132332330	m6A	.	-
chr4	132332392	132332393	m6A	.	-
chr4	132332451	132332452	m6A	.	-
chr4	132332626	132332627	m6A	.	-
chr4	132356051	132356052	m6A	.	-
chr4	132492533	132492534	m6A	.	-
chr4	132492613	132492614	m6A	.	-
chr4	132492688	132492689	m6A	.	-
chr4	132492702	132492703	m6A	.	-
chr4	132553182	132553183	m6A	.	+
chr4	132721716	132721717	m6A	.	+
chr4	132722013	132722014	m6A	.	+
chr4	132724607	132724608	m6A	.	+
chr4	132732992	132732993	m6A	.	-
chr4	132778091	132778092	m6A	.	+
chr4	132778130	132778131	m6A	.	+
chr4	132827301	132827302	m6A	.	-
chr4	132827595	132827596	m6A	.	-
chr4	132853695	132853696	m6A	.	-
chr4	132899651	132899652	m6A	.	-
chr4	132899746	132899747	m6A	.	-
chr4	133266383	133266384	m6A	.	-
chr4	133266414	133266415	m6A	.	-
chr4	133583812	133583813	m6A	.	+
chr4	133583868	133583869	m6A	.	+
chr4	133583900	133583901	m6A	.	+
chr4	133584075	133584076	m6A	.	+
chr4	133591500	133591501	m6A	.	+
chr4	133591564	133591565	m6A	.	+
chr4	133591658	133591659	m6A	.	+
chr4	133600695	133600696	m6A	.	-
chr4	133600948	133600949	m6A	.	-
chr4	133600964	133600965	m6A	.	-
chr4	133601137	133601138	m6A	.	-
chr4	133601458	133601459	m6A	.	-
chr4	133607675	133607676	m6A	.	-
chr4	133847551	133847552	m6A	.	-
chr4	133847735	133847736	m6A	.	-
chr4	134003736	134003737	m6A	.	-
chr4	134004154	134004155	m6A	.	-
chr4	134092389	134092390	m6A	.	+
chr4	134130189	134130190	m6A	.	-
chr4	134244653	134244654	m6A	.	-
chr4	134244659	134244660	m6A	.	-
chr4	134473453	134473454	m6A	.	+
chr4	134523523	134523524	m6A	.	+
chr4	134523544	134523545	m6A	.	+
chr4	134523736	134523737	m6A	.	+
chr4	134525682	134525683	m6A	.	-
chr4	134525771	134525772	m6A	.	-
chr4	134802845	134802846	m6A	.	-
chr4	134804261	134804262	m6A	.	-
chr4	134804403	134804404	m6A	.	-
chr4	134927028	134927029	m6A	.	+
chr4	134927168	134927169	m6A	.	+
chr4	134927215	134927216	m6A	.	+
chr4	134937394	134937395	m6A	.	+
chr4	134937409	134937410	m6A	.	+
chr4	135214211	135214212	m6A	.	-
chr4	135871183	135871184	m6A	.	-
chr4	135939187	135939188	m6A	.	+
chr4	136003635	136003636	m6A	.	-
chr4	136005609	136005610	m6A	.	-
chr4	136145040	136145041	m6A	.	+
chr4	136145129	136145130	m6A	.	+
chr4	136257928	136257929	m6A	.	+
chr4	136340216	136340217	m6A	.	+
chr4	136340335	136340336	m6A	.	+
chr4	136550656	136550657	m6A	.	-
chr4	136550736	136550737	m6A	.	-
chr4	137569757	137569758	m6A	.	+
chr4	137569799	137569800	m6A	.	+
chr4	137569871	137569872	m6A	.	+
chr4	137656137	137656138	m6A	.	+
chr4	137656283	137656284	m6A	.	+
chr4	137657927	137657928	m6A	.	+
chr4	137658138	137658139	m6A	.	+
chr4	137741894	137741895	m6A	.	-
chr4	137742004	137742005	m6A	.	-
chr4	137742200	137742201	m6A	.	-
chr4	137742407	137742408	m6A	.	-
chr4	137964936	137964937	m6A	.	+
chr4	137964979	137964980	m6A	.	+
chr4	137965120	137965121	m6A	.	+
chr4	138242988	138242989	m6A	.	+
chr4	138312100	138312101	m6A	.	+
chr4	138312276	138312277	m6A	.	+
chr4	138312356	138312357	m6A	.	+
chr4	138312401	138312402	m6A	.	+
chr4	138439294	138439295	m6A	.	+
chr4	138439819	138439820	m6A	.	+
chr4	139298610	139298611	m6A	.	-
chr4	139298812	139298813	m6A	.	-
chr4	139318253	139318254	m6A	.	+
chr4	139347528	139347529	m6A	.	-
chr4	139347574	139347575	m6A	.	-
chr4	139377383	139377384	m6A	.	+
chr4	139649163	139649164	m6A	.	+
chr4	140514898	140514899	m6A	.	-
chr4	140514939	140514940	m6A	.	-
chr4	140722820	140722821	m6A	.	+
chr4	141007102	141007103	m6A	.	+
chr4	141113238	141113239	m6A	.	-
chr4	141115478	141115479	m6A	.	-
chr4	141115675	141115676	m6A	.	-
chr4	141200496	141200497	m6A	.	+
chr4	141200635	141200636	m6A	.	+
chr4	141204051	141204052	m6A	.	+
chr4	141328635	141328636	m6A	.	+
chr4	141328720	141328721	m6A	.	+
chr4	141328808	141328809	m6A	.	+
chr4	141328944	141328945	m6A	.	+
chr4	141329234	141329235	m6A	.	+
chr4	141466968	141466969	m6A	.	+
chr4	141467057	141467058	m6A	.	+
chr4	141467172	141467173	m6A	.	+
chr4	141467997	141467998	m6A	.	-
chr4	141468124	141468125	m6A	.	-
chr4	141577602	141577603	m6A	.	-
chr4	141677904	141677905	m6A	.	-
chr4	141684043	141684044	m6A	.	-
chr4	141858613	141858614	m6A	.	-
chr4	143127596	143127597	m6A	.	-
chr4	143131715	143131716	m6A	.	-
chr4	144391779	144391780	m6A	.	-
chr4	144392167	144392168	m6A	.	-
chr4	147335948	147335949	m6A	.	+
chr4	147336030	147336031	m6A	.	+
chr4	147336161	147336162	m6A	.	+
chr4	147392957	147392958	m6A	.	+
chr4	147518370	147518371	m6A	.	+
chr4	147518502	147518503	m6A	.	+
chr4	147584846	147584847	m6A	.	+
chr4	147612122	147612123	m6A	.	-
chr4	147754268	147754269	m6A	.	-
chr4	147910233	147910234	m6A	.	-
chr4	147910295	147910296	m6A	.	-
chr4	147910547	147910548	m6A	.	-
chr4	147946795	147946796	m6A	.	+
chr4	147947029	147947030	m6A	.	+
chr4	148004445	148004446	m6A	.	-
chr4	148059305	148059306	m6A	.	+
chr4	148077726	148077727	m6A	.	-
chr4	148080422	148080423	m6A	.	-
chr4	148145973	148145974	m6A	.	-
chr4	148557394	148557395	m6A	.	+
chr4	148557512	148557513	m6A	.	+
chr4	148594488	148594489	m6A	.	+
chr4	148617067	148617068	m6A	.	-
chr4	148617239	148617240	m6A	.	-
chr4	148617259	148617260	m6A	.	-
chr4	148617384	148617385	m6A	.	-
chr4	148960834	148960835	m6A	.	-
chr4	149150159	149150160	m6A	.	-
chr4	149150316	149150317	m6A	.	-
chr4	149150384	149150385	m6A	.	-
chr4	149329310	149329311	m6A	.	-
chr4	149496226	149496227	m6A	.	+
chr4	149496354	149496355	m6A	.	+
chr4	149496429	149496430	m6A	.	+
chr4	149564454	149564455	m6A	.	+
chr4	149744517	149744518	m6A	.	-
chr4	149744604	149744605	m6A	.	-
chr4	149744830	149744831	m6A	.	-
[truncated: 6,512 more rows]

## Sheet: Table S8
Table S8. List of m6A sites predicted in zebrafish (4hpf) using m6ABasecaller
1	39363	39364	m6A	800	-	39363	39364	0,124,0	43	49
1	39559	39560	m6A	867	-	39559	39560	0,118,0	56	46
1	39737	39738	m6A	767	-	39737	39738	0,142,0	45	56
1	39825	39826	m6A	633	-	39825	39826	0,16,0	32	6
1	45484	45485	m6A	733	-	45484	45485	0,69,0	26	27
1	241489	241490	m6A	800	+	241489	241490	0,146,0	28	57
1	343493	343494	m6A	617	-	343493	343494	0,19,0	80	8
1	343541	343542	m6A	667	-	343541	343542	0,16,0	79	6
1	343549	343550	m6A	700	-	343549	343550	0,23,0	76	9
1	504139	504140	m6A	767	+	504139	504140	0,87,0	35	34
1	505036	505037	m6A	800	+	505036	505037	0,28,0	46	11
1	505178	505179	m6A	800	+	505178	505179	0,74,0	45	29
1	970641	970642	m6A	667	+	970641	970642	0,61,0	29	24
1	970690	970691	m6A	617	+	970690	970691	0,35,0	29	14
1	970868	970869	m6A	667	+	970868	970869	0,61,0	29	24
1	1006832	1006833	m6A	900	-	1006832	1006833	0,20,0	38	8
1	1007064	1007065	m6A	833	-	1007064	1007065	0,59,0	30	23
1	2298764	2298765	m6A	667	+	2298764	2298765	0,62,0	74	24
1	2298822	2298823	m6A	917	+	2298822	2298823	0,14,0	76	5
1	2299137	2299138	m6A	767	+	2299137	2299138	0,49,0	98	19
1	2299146	2299147	m6A	717	+	2299146	2299147	0,88,0	98	35
1	5503790	5503791	m6A	600	+	5503790	5503791	0,15,0	50	6
1	6159926	6159927	m6A	817	+	6159926	6159927	0,20,0	25	8
1	6160208	6160209	m6A	817	+	6160208	6160209	0,17,0	31	6
1	6160287	6160288	m6A	767	+	6160287	6160288	0,17,0	30	7
1	6160353	6160354	m6A	617	+	6160353	6160354	0,33,0	31	13
1	6162135	6162136	m6A	950	+	6162135	6162136	0,20,0	26	8
1	6168418	6168419	m6A	867	+	6168418	6168419	0,69,0	52	27
1	6168497	6168498	m6A	967	+	6168497	6168498	0,13,0	60	5
1	6168592	6168593	m6A	933	+	6168592	6168593	0,94,0	57	37
1	6168607	6168608	m6A	867	+	6168607	6168608	0,176,0	45	69
1	6168807	6168808	m6A	767	+	6168807	6168808	0,81,0	69	32
1	6169631	6169632	m6A	867	+	6169631	6169632	0,91,0	107	36
1	6169696	6169697	m6A	867	+	6169696	6169697	0,95,0	89	37
1	7662547	7662548	m6A	633	-	7662547	7662548	0,14,0	36	6
1	7662843	7662844	m6A	833	-	7662843	7662844	0,108,0	33	42
1	8509515	8509516	m6A	717	+	8509515	8509516	0,35,0	29	14
1	8516484	8516485	m6A	750	+	8516484	8516485	0,36,0	42	14
1	8516582	8516583	m6A	933	+	8516582	8516583	0,20,0	38	8
1	8530986	8530987	m6A	600	+	8530986	8530987	0,16,0	33	6
1	8531011	8531012	m6A	833	+	8531011	8531012	0,26,0	30	10
1	8531558	8531559	m6A	767	+	8531558	8531559	0,16,0	33	6
1	8545244	8545245	m6A	733	-	8545244	8545245	0,21,0	185	8
1	8638267	8638268	m6A	833	-	8638267	8638268	0,113,0	52	44
1	8639826	8639827	m6A	733	-	8639826	8639827	0,15,0	52	6
1	8643169	8643170	m6A	933	-	8643169	8643170	0,28,0	37	11
1	8643270	8643271	m6A	733	-	8643270	8643271	0,35,0	36	14
1	8649207	8649208	m6A	867	-	8649207	8649208	0,28,0	439	11
1	8649422	8649423	m6A	900	-	8649422	8649423	0,141,0	378	55
1	8650233	8650234	m6A	733	-	8650233	8650234	0,14,0	373	6
1	8650437	8650438	m6A	767	-	8650437	8650438	0,36,0	310	14
1	8701696	8701697	m6A	700	+	8701696	8701697	0,101,0	38	40
1	8702575	8702576	m6A	700	+	8702575	8702576	0,24,0	43	9
1	9121638	9121639	m6A	733	-	9121638	9121639	0,20,0	39	8
1	9153413	9153414	m6A	750	+	9153413	9153414	0,14,0	73	6
1	9153638	9153639	m6A	833	+	9153638	9153639	0,31,0	146	12
1	9460400	9460401	m6A	767	-	9460400	9460401	0,31,0	33	12
1	9460521	9460522	m6A	800	-	9460521	9460522	0,35,0	29	14
1	9460561	9460562	m6A	767	-	9460561	9460562	0,29,0	26	12
1	9460614	9460615	m6A	733	-	9460614	9460615	0,26,0	29	10
1	9500229	9500230	m6A	700	-	9500229	9500230	0,56,0	32	22
1	9741175	9741176	m6A	850	-	9741175	9741176	0,29,0	35	11
1	9741257	9741258	m6A	967	-	9741257	9741258	0,70,0	33	27
1	10110491	10110492	m6A	850	+	10110491	10110492	0,80,0	32	31
1	10110586	10110587	m6A	633	+	10110586	10110587	0,45,0	40	18
1	10110739	10110740	m6A	800	+	10110739	10110740	0,23,0	44	9
1	10112810	10112811	m6A	600	+	10112810	10112811	0,13,0	58	5
1	12056175	12056176	m6A	667	+	12056175	12056176	0,26,0	29	10
1	12190652	12190653	m6A	633	+	12190652	12190653	0,82,0	31	32
1	12190776	12190777	m6A	867	+	12190776	12190777	0,88,0	26	35
1	12227614	12227615	m6A	733	+	12227614	12227615	0,20,0	25	8
1	12227635	12227636	m6A	767	+	12227635	12227636	0,17,0	31	6
1	12227839	12227840	m6A	900	+	12227839	12227840	0,150,0	34	59
1	12361624	12361625	m6A	633	+	12361624	12361625	0,28,0	92	11
1	12361794	12361795	m6A	767	+	12361794	12361795	0,66,0	81	26
1	12394819	12394820	m6A	800	+	12394819	12394820	0,14,0	56	5
1	13958254	13958255	m6A	617	-	13958254	13958255	0,15,0	34	6
1	13958342	13958343	m6A	950	-	13958342	13958343	0,33,0	31	13
1	13958448	13958449	m6A	783	-	13958448	13958449	0,60,0	34	24
1	13958542	13958543	m6A	850	-	13958542	13958543	0,18,0	29	7
1	14460455	14460456	m6A	867	+	14460455	14460456	0,51,0	25	20
1	14460538	14460539	m6A	817	+	14460538	14460539	0,61,0	25	24
1	14460893	14460894	m6A	817	+	14460893	14460894	0,87,0	35	34
1	15284596	15284597	m6A	767	+	15284596	15284597	0,57,0	67	22
1	15284614	15284615	m6A	733	+	15284614	15284615	0,85,0	72	33
1	15284688	15284689	m6A	783	+	15284688	15284689	0,38,0	67	15
1	15284699	15284700	m6A	850	+	15284699	15284700	0,179,0	77	70
1	15285141	15285142	m6A	783	+	15285141	15285142	0,27,0	77	10
1	16653850	16653851	m6A	883	+	16653850	16653851	0,13,0	40	5
1	16653936	16653937	m6A	867	+	16653936	16653937	0,15,0	51	6
1	17534873	17534874	m6A	650	+	17534873	17534874	0,30,0	51	12
1	17535434	17535435	m6A	867	+	17535434	17535435	0,49,0	52	19
1	17535544	17535545	m6A	767	+	17535544	17535545	0,35,0	59	14
1	17535721	17535722	m6A	867	+	17535721	17535722	0,60,0	55	24
1	17536016	17536017	m6A	567	+	17536016	17536017	0,22,0	59	8
1	17681190	17681191	m6A	600	-	17681190	17681191	0,17,0	30	7
1	17681238	17681239	m6A	667	-	17681238	17681239	0,44,0	29	17
1	17681388	17681389	m6A	833	-	17681388	17681389	0,91,0	31	36
1	18811109	18811110	m6A	867	-	18811109	18811110	0,48,0	185	19
1	19561391	19561392	m6A	767	+	19561391	19561392	0,14,0	89	6
1	19561531	19561532	m6A	667	+	19561531	19561532	0,62,0	94	24
1	19668031	19668032	m6A	567	-	19668031	19668032	0,24,0	32	9
1	19668224	19668225	m6A	933	-	19668224	19668225	0,128,0	32	50
1	19673635	19673636	m6A	700	-	19673635	19673636	0,15,0	34	6
1	20063714	20063715	m6A	650	-	20063714	20063715	0,71,0	86	28
1	20063926	20063927	m6A	783	-	20063926	20063927	0,50,0	71	20
1	21138995	21138996	m6A	800	-	21138995	21138996	0,91,0	59	36
1	21139034	21139035	m6A	733	-	21139034	21139035	0,49,0	47	19
1	21139371	21139372	m6A	900	-	21139371	21139372	0,170,0	51	67
1	21139396	21139397	m6A	900	-	21139396	21139397	0,142,0	45	56
1	21139449	21139450	m6A	817	-	21139449	21139450	0,35,0	44	14
1	21141718	21141719	m6A	933	-	21141718	21141719	0,16,0	47	6
1	21312296	21312297	m6A	667	+	21312296	21312297	0,67,0	76	26
1	22647985	22647986	m6A	767	-	22647985	22647986	0,19,0	445	7
1	22664243	22664244	m6A	567	+	22664243	22664244	0,14,0	75	5
1	22664710	22664711	m6A	700	+	22664710	22664711	0,24,0	94	10
1	22872038	22872039	m6A	933	+	22872038	22872039	0,31,0	25	12
1	22872158	22872159	m6A	867	+	22872158	22872159	0,55,0	28	21
1	22872217	22872218	m6A	833	+	22872217	22872218	0,17,0	30	7
1	23283756	23283757	m6A	900	-	23283756	23283757	0,35,0	51	14
1	23283766	23283767	m6A	617	-	23283766	23283767	0,28,0	54	11
1	23284056	23284057	m6A	833	-	23284056	23284057	0,87,0	47	34
1	23312867	23312868	m6A	700	+	23312867	23312868	0,20,0	26	8
1	23321506	23321507	m6A	700	+	23321506	23321507	0,28,0	45	11
1	23321514	23321515	m6A	633	+	23321514	23321515	0,17,0	45	7
1	23323665	23323666	m6A	800	-	23323665	23323666	0,32,0	64	12
1	23573061	23573062	m6A	733	+	23573061	23573062	0,80,0	108	32
1	23574969	23574970	m6A	833	-	23574969	23574970	0,29,0	26	12
1	24557510	24557511	m6A	867	+	24557510	24557511	0,21,0	121	8
1	24558016	24558017	m6A	867	+	24558016	24558017	0,147,0	323	58
1	24558161	24558162	m6A	767	+	24558161	24558162	0,87,0	315	34
1	24558210	24558211	m6A	767	+	24558210	24558211	0,60,0	353	24
1	24558300	24558301	m6A	767	+	24558300	24558301	0,21,0	320	8
1	25441605	25441606	m6A	833	-	25441605	25441606	0,16,0	48	6
1	25441925	25441926	m6A	900	-	25441925	25441926	0,24,0	42	10
1	25442308	25442309	m6A	583	-	25442308	25442309	0,14,0	38	5
1	25442335	25442336	m6A	633	-	25442335	25442336	0,46,0	39	18
1	25442651	25442652	m6A	883	-	25442651	25442652	0,41,0	37	16
1	25664012	25664013	m6A	683	+	25664012	25664013	0,29,0	89	11
1	26046954	26046955	m6A	767	-	26046954	26046955	0,22,0	35	9
1	26123755	26123756	m6A	767	+	26123755	26123756	0,14,0	36	6
1	26127400	26127401	m6A	767	+	26127400	26127401	0,29,0	44	11
1	26443429	26443430	m6A	800	-	26443429	26443430	0,20,0	26	8
1	26464753	26464754	m6A	700	+	26464753	26464754	0,46,0	44	18
1	26464788	26464789	m6A	583	+	26464788	26464789	0,24,0	42	10
1	26464873	26464874	m6A	667	+	26464873	26464874	0,36,0	43	14
1	26465103	26465104	m6A	700	+	26465103	26465104	0,25,0	51	10
1	26465259	26465260	m6A	783	+	26465259	26465260	0,87,0	41	34
1	26465296	26465297	m6A	833	+	26465296	26465297	0,14,0	38	5
1	26660626	26660627	m6A	783	-	26660626	26660627	0,80,0	128	31
1	26660635	26660636	m6A	833	-	26660635	26660636	0,68,0	138	27
1	26660769	26660770	m6A	833	-	26660769	26660770	0,55,0	120	22
1	28589770	28589771	m6A	733	+	28589770	28589771	0,112,0	32	44
1	28589862	28589863	m6A	767	+	28589862	28589863	0,16,0	32	6
1	28899483	28899484	m6A	733	-	28899483	28899484	0,46,0	50	18
1	28899570	28899571	m6A	683	-	28899570	28899571	0,47,0	43	19
1	28899614	28899615	m6A	733	-	28899614	28899615	0,35,0	44	14
1	29058508	29058509	m6A	883	-	29058508	29058509	0,98,0	47	38
1	29058669	29058670	m6A	833	-	29058669	29058670	0,28,0	64	11
1	29058779	29058780	m6A	750	-	29058779	29058780	0,73,0	56	29
1	29058825	29058826	m6A	700	-	29058825	29058826	0,15,0	69	6
1	29058972	29058973	m6A	850	-	29058972	29058973	0,39,0	66	15
1	29059034	29059035	m6A	767	-	29059034	29059035	0,38,0	60	15
1	29059058	29059059	m6A	867	-	29059058	29059059	0,43,0	59	17
1	29060656	29060657	m6A	833	-	29060656	29060657	0,85,0	36	33
1	29823922	29823923	m6A	717	+	29823922	29823923	0,66,0	31	26
1	29824131	29824132	m6A	767	+	29824131	29824132	0,61,0	29	24
1	29858796	29858797	m6A	567	+	29858796	29858797	0,14,0	38	5
1	29859231	29859232	m6A	817	+	29859231	29859232	0,40,0	51	16
1	29860049	29860050	m6A	800	+	29860049	29860050	0,18,0	69	7
1	29860212	29860213	m6A	833	+	29860212	29860213	0,96,0	77	38
1	29860595	29860596	m6A	833	+	29860595	29860596	0,46,0	95	18
1	29952957	29952958	m6A	867	+	29952957	29952958	0,20,0	25	8
1	30723739	30723740	m6A	633	+	30723739	30723740	0,35,0	29	14
1	30730602	30730603	m6A	1000	+	30730602	30730603	0,17,0	75	7
1	30730745	30730746	m6A	800	+	30730745	30730746	0,28,0	130	11
1	30730836	30730837	m6A	733	+	30730836	30730837	0,15,0	141	6
1	30736665	30736666	m6A	667	-	30736665	30736666	0,19,0	54	7
1	30742335	30742336	m6A	733	-	30742335	30742336	0,21,0	36	8
1	31671765	31671766	m6A	800	+	31671765	31671766	0,23,0	55	9
1	31671865	31671866	m6A	767	+	31671865	31671866	0,123,0	56	48
1	31672019	31672020	m6A	867	+	31672019	31672020	0,116,0	44	46
1	31672059	31672060	m6A	800	+	31672059	31672060	0,22,0	58	9
1	33568041	33568042	m6A	833	+	33568041	33568042	0,50,0	46	20
1	33568285	33568286	m6A	750	+	33568285	33568286	0,21,0	49	8
1	33645532	33645533	m6A	800	-	33645532	33645533	0,119,0	662	47
1	33645554	33645555	m6A	767	-	33645554	33645555	0,29,0	610	11
1	33645626	33645627	m6A	800	-	33645626	33645627	0,40,0	699	16
1	34367169	34367170	m6A	900	-	34367169	34367170	0,170,0	42	67
1	34367210	34367211	m6A	867	-	34367210	34367211	0,125,0	47	49
1	34696037	34696038	m6A	950	+	34696037	34696038	0,14,0	37	5
1	34706461	34706462	m6A	800	+	34706461	34706462	0,41,0	50	16
1	34706590	34706591	m6A	833	+	34706590	34706591	0,52,0	59	20
1	34708168	34708169	m6A	800	-	34708168	34708169	0,125,0	767	49
1	35488138	35488139	m6A	717	+	35488138	35488139	0,73,0	35	29
1	35488205	35488206	m6A	800	+	35488205	35488206	0,128,0	38	50
1	35488442	35488443	m6A	900	+	35488442	35488443	0,41,0	25	16
1	35488526	35488527	m6A	667	+	35488526	35488527	0,44,0	29	17
1	35488670	35488671	m6A	733	+	35488670	35488671	0,38,0	27	15
1	37359318	37359319	m6A	833	+	37359318	37359319	0,29,0	26	12
1	37359559	37359560	m6A	633	+	37359559	37359560	0,27,0	28	11
1	37361388	37361389	m6A	767	+	37361388	37361389	0,94,0	30	37
1	37361392	37361393	m6A	750	+	37361392	37361393	0,19,0	27	7
1	37361865	37361866	m6A	767	+	37361865	37361866	0,17,0	31	6
1	39813245	39813246	m6A	850	-	39813245	39813246	0,16,0	33	6
1	39869479	39869480	m6A	750	+	39869479	39869480	0,97,0	68	38
1	39869572	39869573	m6A	883	+	39869572	39869573	0,64,0	88	25
1	39869833	39869834	m6A	833	+	39869833	39869834	0,16,0	82	6
1	39869841	39869842	m6A	733	+	39869841	39869842	0,26,0	88	10
1	39982104	39982105	m6A	767	-	39982104	39982105	0,91,0	42	36
1	40009323	40009324	m6A	867	+	40009323	40009324	0,41,0	44	16
1	40009477	40009478	m6A	967	+	40009477	40009478	0,32,0	40	12
1	40270285	40270286	m6A	733	+	40270285	40270286	0,21,0	193	8
1	41141027	41141028	m6A	633	+	41141027	41141028	0,15,0	50	6
1	41471000	41471001	m6A	700	+	41471000	41471001	0,94,0	73	37
1	41471401	41471402	m6A	867	+	41471401	41471402	0,29,0	96	12
1	41605025	41605026	m6A	633	+	41605025	41605026	0,35,0	36	14
1	41605661	41605662	m6A	733	+	41605661	41605662	0,25,0	41	10
1	41605817	41605818	m6A	867	+	41605817	41605818	0,94,0	30	37
1	43688218	43688219	m6A	800	+	43688218	43688219	0,19,0	95	7
1	43691389	43691390	m6A	800	+	43691389	43691390	0,136,0	77	53
1	43989127	43989128	m6A	617	-	43989127	43989128	0,15,0	133	6
1	44040705	44040706	m6A	900	-	44040705	44040706	0,113,0	52	44
1	44040803	44040804	m6A	967	-	44040803	44040804	0,62,0	49	24
1	44040823	44040824	m6A	733	-	44040823	44040824	0,130,0	45	51
1	44041219	44041220	m6A	800	-	44041219	44041220	0,52,0	44	20
1	44041255	44041256	m6A	633	-	44041255	44041256	0,52,0	39	20
1	44041283	44041284	m6A	667	-	44041283	44041284	0,54,0	38	21
1	44041312	44041313	m6A	833	-	44041312	44041313	0,33,0	39	13
1	44041409	44041410	m6A	850	-	44041409	44041410	0,14,0	36	6
1	44222582	44222583	m6A	583	+	44222582	44222583	0,18,0	28	7
1	44227142	44227143	m6A	917	+	44227142	44227143	0,14,0	36	6
1	44227239	44227240	m6A	767	+	44227239	44227240	0,60,0	34	24
1	44227252	44227253	m6A	667	+	44227252	44227253	0,55,0	37	22
1	44228028	44228029	m6A	733	+	44228028	44228029	0,27,0	47	11
1	44228292	44228293	m6A	633	+	44228292	44228293	0,36,0	50	14
1	44394008	44394009	m6A	883	+	44394008	44394009	0,122,0	25	48
1	44394172	44394173	m6A	800	+	44394172	44394173	0,97,0	29	38
1	44565467	44565468	m6A	800	+	44565467	44565468	0,29,0	26	12
1	44571733	44571734	m6A	750	-	44571733	44571734	0,18,0	58	7
1	44571751	44571752	m6A	783	-	44571751	44571752	0,83,0	55	33
1	44822157	44822158	m6A	767	+	44822157	44822158	0,18,0	29	7
1	44822226	44822227	m6A	800	+	44822226	44822227	0,66,0	27	26
1	44822325	44822326	m6A	700	+	44822325	44822326	0,64,0	32	25
1	44823039	44823040	m6A	900	+	44823039	44823040	0,28,0	27	11
1	44959971	44959972	m6A	833	+	44959971	44959972	0,57,0	27	22
1	45315310	45315311	m6A	867	-	45315310	45315311	0,69,0	118	27
1	45315635	45315636	m6A	783	-	45315635	45315636	0,45,0	124	18
1	45316189	45316190	m6A	717	-	45316189	45316190	0,42,0	110	16
1	45317544	45317545	m6A	650	-	45317544	45317545	0,14,0	75	5
1	45332823	45332824	m6A	850	-	45332823	45332824	0,55,0	28	21
1	45332876	45332877	m6A	767	-	45332876	45332877	0,15,0	34	6
1	45570237	45570238	m6A	900	-	45570237	45570238	0,74,0	149	29
1	45570413	45570414	m6A	833	-	45570413	45570414	0,114,0	174	45
1	45574366	45574367	m6A	867	-	45574366	45574367	0,92,0	86	36
1	45574681	45574682	m6A	767	-	45574681	45574682	0,111,0	62	44
1	45738457	45738458	m6A	767	+	45738457	45738458	0,34,0	30	13
1	45738507	45738508	m6A	900	+	45738507	45738508	0,118,0	28	46
1	45856231	45856232	m6A	767	+	45856231	45856232	0,58,0	31	23
1	45856281	45856282	m6A	817	+	45856281	45856282	0,80,0	32	31
1	45856580	45856581	m6A	583	+	45856580	45856581	0,30,0	34	12
1	45956230	45956231	m6A	800	+	45956230	45956231	0,64,0	28	25
1	46449744	46449745	m6A	800	+	46449744	46449745	0,46,0	28	18
1	46611897	46611898	m6A	733	+	46611897	46611898	0,30,0	42	12
1	46615977	46615978	m6A	900	+	46615977	46615978	0,18,0	71	7
1	46615987	46615988	m6A	733	+	46615987	46615988	0,30,0	67	12
1	46616483	46616484	m6A	733	+	46616483	46616484	0,33,0	77	13
1	47106545	47106546	m6A	867	-	47106545	47106546	0,87,0	44	34
1	47409284	47409285	m6A	783	+	47409284	47409285	0,151,0	27	59
1	47410111	47410112	m6A	900	+	47410111	47410112	0,31,0	41	12
1	49480985	49480986	m6A	733	+	49480985	49480986	0,100,0	28	39
1	49514288	49514289	m6A	900	-	49514288	49514289	0,63,0	77	25
1	49514322	49514323	m6A	817	-	49514322	49514323	0,19,0	79	8
1	49514361	49514362	m6A	800	-	49514361	49514362	0,41,0	62	16
1	49514799	49514800	m6A	783	-	49514799	49514800	0,20,0	77	8
1	49514813	49514814	m6A	617	-	49514813	49514814	0,13,0	79	5
1	49520849	49520850	m6A	700	-	49520849	49520850	0,22,0	57	9
1	49909878	49909879	m6A	833	-	49909878	49909879	0,114,0	47	45
1	50990612	50990613	m6A	667	+	50990612	50990613	0,15,0	84	6
1	51042206	51042207	m6A	767	+	51042206	51042207	0,24,0	83	10
1	51197187	51197188	m6A	767	+	51197187	51197188	0,18,0	28	7
1	51702130	51702131	m6A	750	-	51702130	51702131	0,44,0	255	17
1	51702295	51702296	m6A	833	-	51702295	51702296	0,99,0	240	39
1	51713381	51713382	m6A	583	-	51713381	51713382	0,14,0	37	5
1	51723178	51723179	m6A	717	+	51723178	51723179	0,14,0	107	6
1	52149547	52149548	m6A	633	+	52149547	52149548	0,17,0	44	7
1	52151066	52151067	m6A	633	+	52151066	52151067	0,34,0	30	13
1	52151127	52151128	m6A	600	+	52151127	52151128	0,43,0	30	17
1	52151778	52151779	m6A	633	+	52151778	52151779	0,33,0	39	13
1	52151902	52151903	m6A	717	+	52151902	52151903	0,13,0	39	5
1	52151922	52151923	m6A	883	+	52151922	52151923	0,41,0	37	16
1	52152396	52152397	m6A	783	+	52152396	52152397	0,15,0	35	6
1	52152576	52152577	m6A	667	+	52152576	52152577	0,20,0	38	8
1	52152632	52152633	m6A	650	+	52152632	52152633	0,15,0	34	6
1	52152845	52152846	m6A	650	+	52152845	52152846	0,17,0	31	6
1	52653150	52653151	m6A	633	+	52653150	52653151	0,76,0	30	30
1	52653281	52653282	m6A	633	+	52653281	52653282	0,17,0	31	6
1	52653360	52653361	m6A	733	+	52653360	52653361	0,21,0	36	8
1	52765130	52765131	m6A	867	-	52765130	52765131	0,44,0	98	17
1	53364498	53364499	m6A	700	+	53364498	53364499	0,27,0	38	10
1	53364835	53364836	m6A	733	+	53364835	53364836	0,45,0	34	18
1	53365037	53365038	m6A	633	+	53365037	53365038	0,30,0	42	12
1	53865836	53865837	m6A	650	-	53865836	53865837	0,28,0	54	11
1	53866158	53866159	m6A	700	-	53866158	53866159	0,60,0	51	24
1	53866229	53866230	m6A	933	-	53866229	53866230	0,18,0	56	7
1	53866237	53866238	m6A	800	-	53866237	53866238	0,62,0	49	24
1	53912088	53912089	m6A	683	-	53912088	53912089	0,26,0	40	10
1	53912109	53912110	m6A	633	-	53912109	53912110	0,24,0	32	9
1	53912177	53912178	m6A	867	-	53912177	53912178	0,41,0	37	16
1	53912592	53912593	m6A	867	-	53912592	53912593	0,27,0	38	10
1	53912613	53912614	m6A	783	-	53912613	53912614	0,14,0	36	6
1	54148893	54148894	m6A	583	+	54148893	54148894	0,35,0	29	14
1	54149192	54149193	m6A	817	+	54149192	54149193	0,17,0	30	7
1	54149584	54149585	m6A	667	+	54149584	54149585	0,31,0	33	12
1	54708274	54708275	m6A	633	-	54708274	54708275	0,32,0	32	12
1	54957948	54957949	m6A	850	+	54957948	54957949	0,38,0	27	15
1	54958518	54958519	m6A	750	+	54958518	54958519	0,19,0	27	7
1	54960863	54960864	m6A	733	-	54960863	54960864	0,88,0	199	35
1	55247981	55247982	m6A	817	-	55247981	55247982	0,39,0	39	15
1	55248027	55248028	m6A	567	-	55248027	55248028	0,21,0	48	8
1	55248166	55248167	m6A	833	-	55248166	55248167	0,51,0	40	20
1	55248366	55248367	m6A	767	-	55248366	55248367	0,19,0	27	7
1	55248384	55248385	m6A	733	-	55248384	55248385	0,83,0	34	32
1	55248402	55248403	m6A	867	-	55248402	55248403	0,131,0	33	52
1	55476100	55476101	m6A	650	+	55476100	55476101	0,14,0	37	5
1	55476753	55476754	m6A	900	+	55476753	55476754	0,55,0	37	22
1	55746075	55746076	m6A	867	-	55746075	55746076	0,110,0	144	43
1	55746140	55746141	m6A	767	-	55746140	55746141	0,30,0	119	12
1	55746149	55746150	m6A	717	-	55746149	55746150	0,41,0	111	16
1	55746322	55746323	m6A	767	-	55746322	55746323	0,25,0	132	10
1	55746338	55746339	m6A	800	-	55746338	55746339	0,50,0	127	20
1	55746347	55746348	m6A	867	-	55746347	55746348	0,39,0	104	15
1	55746508	55746509	m6A	767	-	55746508	55746509	0,75,0	129	30
1	55746565	55746566	m6A	633	-	55746565	55746566	0,18,0	127	7
1	55746643	55746644	m6A	833	-	55746643	55746644	0,49,0	99	19
1	55748508	55748509	m6A	600	-	55748508	55748509	0,13,0	97	5
1	58612793	58612794	m6A	800	+	58612793	58612794	0,28,0	27	11
1	58613139	58613140	m6A	867	+	58613139	58613140	0,138,0	37	54
1	58625092	58625093	m6A	917	+	58625092	58625093	0,75,0	27	30
1	58625421	58625422	m6A	800	+	58625421	58625422	0,13,0	40	5
1	58625552	58625553	m6A	917	+	58625552	58625553	0,58,0	44	23
1	59065902	59065903	m6A	750	+	59065902	59065903	0,17,0	30	7
1	59065912	59065913	m6A	567	+	59065912	59065913	0,28,0	27	11
1	59149988	59149989	m6A	817	+	59149988	59149989	0,94,0	27	37
1	59150041	59150042	m6A	833	+	59150041	59150042	0,94,0	30	37
1	59150154	59150155	m6A	733	+	59150154	59150155	0,22,0	34	9
1	59150177	59150178	m6A	767	+	59150177	59150178	0,51,0	35	20
1	59150466	59150467	m6A	567	+	59150466	59150467	0,14,0	37	5
1	59324302	59324303	m6A	833	+	59324302	59324303	0,37,0	103	15
1	59324374	59324375	m6A	833	+	59324374	59324375	0,42,0	104	16
10	1684324	1684325	m6A	733	+	1684324	1684325	0,72,0	32	28
10	1684348	1684349	m6A	733	+	1684348	1684349	0,58,0	31	23
10	1684376	1684377	m6A	783	+	1684376	1684377	0,180,0	34	71
10	1684627	1684628	m6A	833	+	1684627	1684628	0,22,0	35	9
10	1687206	1687207	m6A	733	-	1687206	1687207	0,27,0	56	11
10	1891637	1891638	m6A	850	+	1891637	1891638	0,16,0	33	6
10	1891736	1891737	m6A	967	+	1891736	1891737	0,24,0	43	9
10	1892093	1892094	m6A	733	+	1892093	1892094	0,41,0	44	16
10	1892095	1892096	m6A	633	+	1892095	1892096	0,17,0	44	7
10	1892152	1892153	m6A	933	+	1892152	1892153	0,117,0	48	46
10	1892856	1892857	m6A	833	+	1892856	1892857	0,89,0	66	35
10	1959381	1959382	m6A	633	-	1959381	1959382	0,20,0	52	8
10	2759368	2759369	m6A	567	-	2759368	2759369	0,14,0	55	6
10	2759432	2759433	m6A	700	-	2759432	2759433	0,14,0	54	6
10	2767291	2767292	m6A	700	-	2767291	2767292	0,15,0	51	6
10	2850184	2850185	m6A	783	+	2850184	2850185	0,19,0	27	7
10	2850758	2850759	m6A	900	+	2850758	2850759	0,18,0	42	7
10	2856492	2856493	m6A	733	-	2856492	2856493	0,31,0	25	12
10	2856551	2856552	m6A	700	-	2856551	2856552	0,64,0	28	25
10	2856559	2856560	m6A	633	-	2856559	2856560	0,26,0	29	10
10	2856579	2856580	m6A	767	-	2856579	2856580	0,26,0	29	10
10	2925311	2925312	m6A	900	-	2925311	2925312	0,26,0	127	10
10	2925370	2925371	m6A	733	-	2925370	2925371	0,83,0	105	32
10	2947552	2947553	m6A	633	-	2947552	2947553	0,28,0	27	11
10	3133759	3133760	m6A	800	-	3133759	3133760	0,96,0	88	38
10	3155691	3155692	m6A	683	+	3155691	3155692	0,19,0	27	7
10	3156114	3156115	m6A	917	+	3156114	3156115	0,94,0	27	37
10	3364815	3364816	m6A	800	-	3364815	3364816	0,102,0	25	40
10	3364854	3364855	m6A	817	-	3364854	3364855	0,75,0	27	30
10	3427318	3427319	m6A	767	-	3427318	3427319	0,15,0	69	6
10	3450878	3450879	m6A	900	+	3450878	3450879	0,35,0	29	14
10	3451418	3451419	m6A	817	+	3451418	3451419	0,158,0	29	62
10	3451501	3451502	m6A	700	+	3451501	3451502	0,47,0	27	18
10	3451787	3451788	m6A	900	+	3451787	3451788	0,68,0	34	26
10	4940909	4940910	m6A	950	-	4940909	4940910	0,59,0	26	23
10	4941277	4941278	m6A	833	-	4941277	4941278	0,79,0	29	31
10	4941282	4941283	m6A	833	-	4941282	4941283	0,200,0	28	79
10	4941292	4941293	m6A	700	-	4941292	4941293	0,41,0	25	16
10	5264263	5264264	m6A	567	+	5264263	5264264	0,17,0	31	6
10	5264299	5264300	m6A	767	+	5264299	5264300	0,15,0	34	6
10	5265000	5265001	m6A	750	+	5265000	5265001	0,23,0	44	9
10	5406602	5406603	m6A	733	+	5406602	5406603	0,170,0	30	67
10	5406842	5406843	m6A	917	+	5406842	5406843	0,68,0	30	27
10	5406929	5406930	m6A	733	+	5406929	5406930	0,41,0	44	16
10	5406979	5406980	m6A	900	+	5406979	5406980	0,187,0	45	73
10	5407240	5407241	m6A	800	+	5407240	5407241	0,46,0	33	18
10	6032951	6032952	m6A	933	+	6032951	6032952	0,65,0	51	26
10	6033873	6033874	m6A	617	+	6033873	6033874	0,16,0	66	6
10	6034250	6034251	m6A	767	+	6034250	6034251	0,83,0	71	32
10	6034272	6034273	m6A	833	+	6034272	6034273	0,66,0	62	26
10	6400219	6400220	m6A	733	+	6400219	6400220	0,17,0	59	7
10	6400256	6400257	m6A	800	+	6400256	6400257	0,97,0	58	38
10	6400512	6400513	m6A	817	+	6400512	6400513	0,27,0	57	10
10	6400760	6400761	m6A	617	+	6400760	6400761	0,19,0	27	7
10	6496375	6496376	m6A	650	+	6496375	6496376	0,48,0	42	19
10	6517964	6517965	m6A	683	+	6517964	6517965	0,17,0	30	7
10	6521509	6521510	m6A	700	-	6521509	6521510	0,21,0	36	8
10	6521835	6521836	m6A	567	-	6521835	6521836	0,15,0	35	6
10	6521869	6521870	m6A	667	-	6521869	6521870	0,39,0	26	15
10	6522029	6522030	m6A	800	-	6522029	6522030	0,52,0	54	20
10	6522174	6522175	m6A	867	-	6522174	6522175	0,116,0	33	46
10	6522512	6522513	m6A	800	-	6522512	6522513	0,128,0	38	50
10	6522690	6522691	m6A	633	-	6522690	6522691	0,28,0	46	11
10	6522708	6522709	m6A	867	-	6522708	6522709	0,87,0	44	34
10	6522784	6522785	m6A	600	-	6522784	6522785	0,53,0	48	21
10	6905107	6905108	m6A	767	+	6905107	6905108	0,17,0	46	6
10	6905161	6905162	m6A	733	+	6905161	6905162	0,24,0	42	10
10	7607155	7607156	m6A	667	+	7607155	7607156	0,21,0	60	8
10	7617130	7617131	m6A	767	+	7617130	7617131	0,44,0	64	17
10	7617598	7617599	m6A	900	+	7617598	7617599	0,118,0	26	46
10	7617608	7617609	m6A	1000	+	7617608	7617609	0,17,0	30	7
10	7674636	7674637	m6A	633	-	7674636	7674637	0,20,0	38	8
10	7678512	7678513	m6A	600	-	7678512	7678513	0,31,0	25	12
10	7771826	7771827	m6A	700	-	7771826	7771827	0,70,0	33	27
10	7771889	7771890	m6A	900	-	7771889	7771890	0,56,0	41	22
10	7771910	7771911	m6A	850	-	7771910	7771911	0,26,0	40	10
10	7771934	7771935	m6A	667	-	7771934	7771935	0,98,0	39	38
10	7772024	7772025	m6A	900	-	7772024	7772025	0,96,0	37	38
10	7809581	7809582	m6A	633	-	7809581	7809582	0,14,0	336	5
10	7810111	7810112	m6A	733	-	7810111	7810112	0,17,0	271	7
10	7810243	7810244	m6A	700	-	7810243	7810244	0,19,0	255	8
10	7812509	7812510	m6A	867	-	7812509	7812510	0,16,0	96	6
10	8045749	8045750	m6A	850	-	8045749	8045750	0,36,0	42	14
10	8412635	8412636	m6A	850	+	8412635	8412636	0,15,0	34	6
10	8630196	8630197	m6A	883	+	8630196	8630197	0,39,0	26	15
10	8630498	8630499	m6A	867	+	8630498	8630499	0,88,0	26	35
10	8630532	8630533	m6A	767	+	8630532	8630533	0,108,0	26	42
10	8660162	8660163	m6A	800	-	8660162	8660163	0,71,0	93	28
10	8660205	8660206	m6A	767	-	8660205	8660206	0,104,0	93	41
10	8660630	8660631	m6A	667	-	8660630	8660631	0,66,0	73	26
10	8660672	8660673	m6A	833	-	8660672	8660673	0,124,0	76	49
10	8660698	8660699	m6A	800	-	8660698	8660699	0,110,0	67	43
10	8672407	8672408	m6A	883	-	8672407	8672408	0,38,0	27	15
10	10325502	10325503	m6A	833	+	10325502	10325503	0,17,0	31	6
10	10325525	10325526	m6A	833	+	10325525	10325526	0,128,0	34	50
10	10325543	10325544	m6A	767	+	10325543	10325544	0,64,0	36	25
10	10325733	10325734	m6A	750	+	10325733	10325734	0,13,0	40	5
10	10879944	10879945	m6A	600	-	10879944	10879945	0,20,0	25	8
10	10997216	10997217	m6A	833	+	10997216	10997217	0,27,0	66	11
10	10997223	10997224	m6A	833	+	10997223	10997224	0,19,0	68	7
10	10997311	10997312	m6A	800	+	10997311	10997312	0,120,0	66	47
10	10997362	10997363	m6A	867	+	10997362	10997363	0,37,0	68	15
10	10997390	10997391	m6A	767	+	10997390	10997391	0,62,0	62	24
10	10997793	10997794	m6A	833	+	10997793	10997794	0,46,0	66	18
10	10998433	10998434	m6A	733	+	10998433	10998434	0,36,0	64	14
10	11790859	11790860	m6A	933	-	11790859	11790860	0,58,0	31	23
10	11790876	11790877	m6A	883	-	11790876	11790877	0,120,0	34	47
10	11790896	11790897	m6A	750	-	11790896	11790897	0,15,0	34	6
10	11790929	11790930	m6A	667	-	11790929	11790930	0,40,0	32	16
10	11790946	11790947	m6A	900	-	11790946	11790947	0,41,0	31	16
10	14493760	14493761	m6A	733	+	14493760	14493761	0,85,0	102	33
10	14871360	14871361	m6A	833	-	14871360	14871361	0,17,0	46	6
10	14871443	14871444	m6A	633	-	14871443	14871444	0,16,0	48	6
10	14871727	14871728	m6A	700	-	14871727	14871728	0,39,0	46	15
10	14873030	14873031	m6A	900	-	14873030	14873031	0,31,0	50	12
10	14873122	14873123	m6A	533	-	14873122	14873123	0,15,0	51	6
10	14890211	14890212	m6A	583	-	14890211	14890212	0,17,0	31	6
10	15027547	15027548	m6A	867	+	15027547	15027548	0,32,0	56	12
10	15381743	15381744	m6A	900	+	15381743	15381744	0,48,0	58	19
10	15598612	15598613	m6A	667	+	15598612	15598613	0,13,0	39	5
10	15598783	15598784	m6A	817	+	15598783	15598784	0,34,0	30	13
10	15612249	15612250	m6A	833	+	15612249	15612250	0,152,0	149	60
10	15612277	15612278	m6A	717	+	15612277	15612278	0,99,0	139	39
10	15612474	15612475	m6A	733	+	15612474	15612475	0,95,0	164	37
10	15612484	15612485	m6A	683	+	15612484	15612485	0,46,0	144	18
10	15612806	15612807	m6A	700	+	15612806	15612807	0,21,0	229	8
10	16034801	16034802	m6A	667	+	16034801	16034802	0,16,0	33	6
10	16034897	16034898	m6A	867	+	16034897	16034898	0,56,0	41	22
10	16034957	16034958	m6A	700	+	16034957	16034958	0,43,0	42	17
10	16056588	16056589	m6A	800	+	16056588	16056589	0,33,0	164	13
10	16186463	16186464	m6A	900	+	16186463	16186464	0,137,0	91	54
10	17166061	17166062	m6A	850	-	17166061	17166062	0,67,0	46	26
10	17166390	17166391	m6A	900	-	17166390	17166391	0,123,0	54	48
10	17167547	17167548	m6A	783	-	17167547	17167548	0,73,0	63	29
10	17167574	17167575	m6A	850	-	17167574	17167575	0,152,0	47	60
10	17432747	17432748	m6A	800	+	17432747	17432748	0,29,0	26	12
10	17432983	17432984	m6A	717	+	17432983	17432984	0,15,0	34	6
10	17432991	17432992	m6A	900	+	17432991	17432992	0,146,0	28	57
10	17433088	17433089	m6A	733	+	17433088	17433089	0,49,0	36	19
10	17433106	17433107	m6A	833	+	17433106	17433107	0,43,0	30	17
10	17433557	17433558	m6A	767	+	17433557	17433558	0,118,0	28	46
10	17433657	17433658	m6A	800	+	17433657	17433658	0,58,0	31	23
10	17433693	17433694	m6A	900	+	17433693	17433694	0,128,0	40	50
10	17433704	17433705	m6A	667	+	17433704	17433705	0,21,0	37	8
10	17434098	17434099	m6A	667	+	17434098	17434099	0,29,0	35	11
10	17434129	17434130	m6A	600	+	17434129	17434130	0,35,0	36	14
10	17434273	17434274	m6A	750	+	17434273	17434274	0,57,0	36	22
10	17543510	17543511	m6A	717	-	17543510	17543511	0,29,0	104	12
10	17543802	17543803	m6A	800	-	17543802	17543803	0,88,0	55	34
10	17549486	17549487	m6A	600	-	17549486	17549487	0,15,0	34	6
10	17690899	17690900	m6A	850	+	17690899	17690900	0,74,0	117	29
10	17690947	17690948	m6A	633	+	17690947	17690948	0,17,0	103	7
10	17691013	17691014	m6A	833	+	17691013	17691014	0,64,0	116	25
10	17691150	17691151	m6A	733	+	17691150	17691151	0,55,0	106	22
10	17758615	17758616	m6A	800	+	17758615	17758616	0,120,0	32	47
10	17758695	17758696	m6A	833	+	17758695	17758696	0,18,0	29	7
10	17758768	17758769	m6A	700	+	17758768	17758769	0,26,0	29	10
10	17759101	17759102	m6A	767	+	17759101	17759102	0,14,0	37	5
10	18906100	18906101	m6A	733	+	18906100	18906101	0,14,0	36	6
10	18906109	18906110	m6A	850	+	18906109	18906110	0,15,0	34	6
10	18906349	18906350	m6A	817	+	18906349	18906350	0,13,0	40	5
10	19588487	19588488	m6A	700	+	19588487	19588488	0,17,0	45	7
10	19588559	19588560	m6A	900	+	19588559	19588560	0,17,0	46	6
10	19588659	19588660	m6A	833	+	19588659	19588660	0,17,0	45	7
10	19589010	19589011	m6A	833	+	19589010	19589011	0,14,0	54	6
10	19589184	19589185	m6A	633	+	19589184	19589185	0,46,0	50	18
10	19589251	19589252	m6A	933	+	19589251	19589252	0,14,0	55	6
10	19597464	19597465	m6A	633	+	19597464	19597465	0,27,0	28	11
10	19597824	19597825	m6A	900	+	19597824	19597825	0,20,0	39	8
10	19597834	19597835	m6A	567	+	19597834	19597835	0,19,0	41	7
10	19597960	19597961	m6A	833	+	19597960	19597961	0,128,0	30	50
10	20104339	20104340	m6A	633	-	20104339	20104340	0,20,0	38	8
10	20371293	20371294	m6A	667	+	20371293	20371294	0,22,0	150	9
10	20372014	20372015	m6A	600	+	20372014	20372015	0,14,0	165	6
10	21442406	21442407	m6A	833	+	21442406	21442407	0,152,0	218	60
10	21442563	21442564	m6A	933	+	21442563	21442564	0,103,0	205	40
10	21442573	21442574	m6A	833	+	21442573	21442574	0,151,0	221	59
10	21443030	21443031	m6A	700	+	21443030	21443031	0,44,0	225	17
10	21443046	21443047	m6A	967	+	21443046	21443047	0,35,0	244	14
10	21443207	21443208	m6A	817	+	21443207	21443208	0,46,0	99	18
10	21443327	21443328	m6A	750	+	21443327	21443328	0,15,0	100	6
10	21443739	21443740	m6A	900	+	21443739	21443740	0,20,0	91	8
10	21465481	21465482	m6A	600	+	21465481	21465482	0,15,0	50	6
10	21469758	21469759	m6A	767	+	21469758	21469759	0,26,0	50	10
10	21470171	21470172	m6A	900	+	21470171	21470172	0,159,0	53	62
10	21542120	21542121	m6A	833	-	21542120	21542121	0,85,0	30	33
10	21542264	21542265	m6A	967	-	21542264	21542265	0,176,0	29	69
10	22044482	22044483	m6A	733	+	22044482	22044483	0,17,0	255	7
10	22045042	22045043	m6A	800	+	22045042	22045043	0,25,0	295	10
10	22144958	22144959	m6A	717	-	22144958	22144959	0,41,0	247	16
10	22145385	22145386	m6A	883	-	22145385	22145386	0,17,0	279	6
10	22145487	22145488	m6A	733	-	22145487	22145488	0,17,0	311	7
10	22145890	22145891	m6A	800	-	22145890	22145891	0,83,0	263	33
10	22145946	22145947	m6A	733	-	22145946	22145947	0,17,0	304	7
10	22150134	22150135	m6A	883	-	22150134	22150135	0,31,0	149	12
10	22150202	22150203	m6A	733	-	22150202	22150203	0,35,0	138	14
10	22922061	22922062	m6A	700	+	22922061	22922062	0,18,0	29	7
10	22925242	22925243	m6A	1000	+	22925242	22925243	0,64,0	36	25
10	22926027	22926028	m6A	800	+	22926027	22926028	0,31,0	25	12
10	23068643	23068644	m6A	833	+	23068643	23068644	0,151,0	49	59
10	23068693	23068694	m6A	733	+	23068693	23068694	0,13,0	58	5
10	23069113	23069114	m6A	733	+	23069113	23069114	0,18,0	56	7
10	24725428	24725429	m6A	800	-	24725428	24725429	0,92,0	47	36
10	24725866	24725867	m6A	833	-	24725866	24725867	0,49,0	36	19
10	24762352	24762353	m6A	733	-	24762352	24762353	0,94,0	90	37
10	24762443	24762444	m6A	750	-	24762443	24762444	0,16,0	99	6
10	24762678	24762679	m6A	800	-	24762678	24762679	0,44,0	86	17
10	24762874	24762875	m6A	767	-	24762874	24762875	0,37,0	89	15
10	24765664	24765665	m6A	717	-	24765664	24765665	0,37,0	55	14
10	24765806	24765807	m6A	633	-	24765806	24765807	0,51,0	55	20
10	25313344	25313345	m6A	867	-	25313344	25313345	0,36,0	28	14
10	25701522	25701523	m6A	933	-	25701522	25701523	0,147,0	40	57
10	25960593	25960594	m6A	767	+	25960593	25960594	0,53,0	29	21
10	26191113	26191114	m6A	933	-	26191113	26191114	0,128,0	58	50
10	26191159	26191160	m6A	867	-	26191159	26191160	0,86,0	62	34
10	26191222	26191223	m6A	867	-	26191222	26191223	0,93,0	55	36
10	26191316	26191317	m6A	733	-	26191316	26191317	0,42,0	43	16
10	26191364	26191365	m6A	900	-	26191364	26191365	0,16,0	48	6
10	26191485	26191486	m6A	900	-	26191485	26191486	0,36,0	43	14
10	26191510	26191511	m6A	750	-	26191510	26191511	0,36,0	42	14
10	26937429	26937430	m6A	783	+	26937429	26937430	0,50,0	41	20
10	26937742	26937743	m6A	567	+	26937742	26937743	0,19,0	68	7
10	26937762	26937763	m6A	833	+	26937762	26937763	0,170,0	60	67
10	26937858	26937859	m6A	700	+	26937858	26937859	0,45,0	62	18
10	26938123	26938124	m6A	783	+	26938123	26938124	0,14,0	71	6
10	26986995	26986996	m6A	867	-	26986995	26986996	0,43,0	30	17
10	26987132	26987133	m6A	883	-	26987132	26987133	0,80,0	32	31
10	27089842	27089843	m6A	900	+	27089842	27089843	0,20,0	26	8
10	27092869	27092870	m6A	817	+	27092869	27092870	0,100,0	66	39
10	27133387	27133388	m6A	767	+	27133387	27133388	0,31,0	33	12
10	27133429	27133430	m6A	733	+	27133429	27133430	0,17,0	30	7
10	27157639	27157640	m6A	733	+	27157639	27157640	0,17,0	60	7
10	28030224	28030225	m6A	933	-	28030224	28030225	0,104,0	27	41
10	28030668	28030669	m6A	867	-	28030668	28030669	0,119,0	30	47
10	28169106	28169107	m6A	967	+	28169106	28169107	0,58,0	31	23
10	28308873	28308874	m6A	650	+	28308873	28308874	0,14,0	37	5
10	28308903	28308904	m6A	667	+	28308903	28308904	0,35,0	36	14
10	28308938	28308939	m6A	633	+	28308938	28308939	0,110,0	37	43
10	28308960	28308961	m6A	800	+	28308960	28308961	0,39,0	39	15
10	28311089	28311090	m6A	783	-	28311089	28311090	0,39,0	26	15
10	28311304	28311305	m6A	617	-	28311304	28311305	0,20,0	25	8
10	28311479	28311480	m6A	800	-	28311479	28311480	0,20,0	26	8
10	28311992	28311993	m6A	883	-	28311992	28311993	0,179,0	37	70
10	29751217	29751218	m6A	900	-	29751217	29751218	0,153,0	25	60
10	29791122	29791123	m6A	833	+	29791122	29791123	0,19,0	159	8
10	29791308	29791309	m6A	900	+	29791308	29791309	0,95,0	156	37
10	29816825	29816826	m6A	617	+	29816825	29816826	0,39,0	66	15
10	29817004	29817005	m6A	700	+	29817004	29817005	0,23,0	44	9
10	29817164	29817165	m6A	733	+	29817164	29817165	0,69,0	89	27
10	29817299	29817300	m6A	750	+	29817299	29817300	0,75,0	81	30
10	29817364	29817365	m6A	750	+	29817364	29817365	0,24,0	83	10
10	29817388	29817389	m6A	933	+	29817388	29817389	0,138,0	87	54
10	29817463	29817464	m6A	783	+	29817463	29817464	0,41,0	87	16
10	29853599	29853600	m6A	767	+	29853599	29853600	0,85,0	689	33
10	32057617	32057618	m6A	833	+	32057617	32057618	0,20,0	114	8
10	32057638	32057639	m6A	750	+	32057638	32057639	0,70,0	123	28
10	32063735	32063736	m6A	767	+	32063735	32063736	0,22,0	34	9
10	32064053	32064054	m6A	783	+	32064053	32064054	0,29,0	52	12
10	32064243	32064244	m6A	867	+	32064243	32064244	0,107,0	55	42
10	32064285	32064286	m6A	733	+	32064285	32064286	0,68,0	56	27
10	32082670	32082671	m6A	750	+	32082670	32082671	0,58,0	44	23
10	32082738	32082739	m6A	667	+	32082738	32082739	0,67,0	46	26
10	32082846	32082847	m6A	633	+	32082846	32082847	0,15,0	53	6
10	32083100	32083101	m6A	867	+	32083100	32083101	0,27,0	38	10
10	32083113	32083114	m6A	767	+	32083113	32083114	0,46,0	39	18
10	32083252	32083253	m6A	783	+	32083252	32083253	0,48,0	32	19
10	32083267	32083268	m6A	600	+	32083267	32083268	0,29,0	44	11
10	32083308	32083309	m6A	783	+	32083308	32083309	0,81,0	38	32
10	32657609	32657610	m6A	800	-	32657609	32657610	0,16,0	32	6
10	32857259	32857260	m6A	700	-	32857259	32857260	0,23,0	44	9
10	32857461	32857462	m6A	817	-	32857461	32857462	0,41,0	37	16
10	32858720	32858721	m6A	733	-	32858720	32858721	0,59,0	26	23
10	33244718	33244719	m6A	750	-	33244718	33244719	0,21,0	74	8
10	33244869	33244870	m6A	800	-	33244869	33244870	0,23,0	67	9
10	33245117	33245118	m6A	800	-	33245117	33245118	0,14,0	55	6
10	33369869	33369870	m6A	817	-	33369869	33369870	0,75,0	102	29
10	33369930	33369931	m6A	750	-	33369930	33369931	0,25,0	102	10
10	33369980	33369981	m6A	733	-	33369980	33369981	0,45,0	101	18
10	33370015	33370016	m6A	883	-	33370015	33370016	0,99,0	93	39
10	33387588	33387589	m6A	717	+	33387588	33387589	0,21,0	149	8
10	33391779	33391780	m6A	733	+	33391779	33391780	0,29,0	202	11
10	34001859	34001860	m6A	800	-	34001859	34001860	0,82,0	65	32
10	34908729	34908730	m6A	833	-	34908729	34908730	0,30,0	878	12
10	34961228	34961229	m6A	767	+	34961228	34961229	0,118,0	28	46
10	34984911	34984912	m6A	667	-	34984911	34984912	0,20,0	87	8
10	35116619	35116620	m6A	600	-	35116619	35116620	0,21,0	37	8
10	35116676	35116677	m6A	650	-	35116676	35116677	0,14,0	38	5
10	35117021	35117022	m6A	833	-	35117021	35117022	0,162,0	33	64
10	35117118	35117119	m6A	767	-	35117118	35117119	0,17,0	31	6
10	35117421	35117422	m6A	900	-	35117421	35117422	0,204,0	30	80
10	35163379	35163380	m6A	633	+	35163379	35163380	0,14,0	37	5
10	35163521	35163522	m6A	633	+	35163521	35163522	0,64,0	36	25
10	35169894	35169895	m6A	867	-	35169894	35169895	0,139,0	55	55
10	35169909	35169910	m6A	767	-	35169909	35169910	0,98,0	60	38
10	35170089	35170090	m6A	617	-	35170089	35170090	0,43,0	72	17
10	35170111	35170112	m6A	767	-	35170111	35170112	0,15,0	69	6
10	35170162	35170163	m6A	833	-	35170162	35170163	0,106,0	60	42
10	35177338	35177339	m6A	733	-	35177338	35177339	0,16,0	33	6
10	35177364	35177365	m6A	633	-	35177364	35177365	0,33,0	39	13
10	35177463	35177464	m6A	850	-	35177463	35177464	0,62,0	33	24
10	35177476	35177477	m6A	617	-	35177476	35177477	0,15,0	34	6
10	35177943	35177944	m6A	767	-	35177943	35177944	0,57,0	36	22
10	35238868	35238869	m6A	900	-	35238868	35238869	0,102,0	35	40
10	35241501	35241502	m6A	767	-	35241501	35241502	0,22,0	34	9
10	35250423	35250424	m6A	767	-	35250423	35250424	0,25,0	111	10
10	35251008	35251009	m6A	967	-	35251008	35251009	0,47,0	146	18
10	36710888	36710889	m6A	783	+	36710888	36710889	0,62,0	33	24
10	36710912	36710913	m6A	717	+	36710912	36710913	0,15,0	35	6
10	36784688	36784689	m6A	933	-	36784688	36784689	0,61,0	79	24
10	37414539	37414540	m6A	650	+	37414539	37414540	0,17,0	30	7
10	37414973	37414974	m6A	883	+	37414973	37414974	0,109,0	28	43
10	37783075	37783076	m6A	900	+	37783075	37783076	0,98,0	26	38
10	37783141	37783142	m6A	950	+	37783141	37783142	0,61,0	25	24
10	37783218	37783219	m6A	900	+	37783218	37783219	0,133,0	25	52
10	37783516	37783517	m6A	950	+	37783516	37783517	0,19,0	27	7
10	38257100	38257101	m6A	817	-	38257100	38257101	0,76,0	40	30
10	38257135	38257136	m6A	567	-	38257135	38257136	0,21,0	36	8
10	38257428	38257429	m6A	933	-	38257428	38257429	0,106,0	29	41
10	38257903	38257904	m6A	850	-	38257903	38257904	0,14,0	37	5
10	38695796	38695797	m6A	933	+	38695796	38695797	0,21,0	62	8
10	38696062	38696063	m6A	833	+	38696062	38696063	0,57,0	54	22
10	39208681	39208682	m6A	767	+	39208681	39208682	0,15,0	35	6
10	39293213	39293214	m6A	767	+	39293213	39293214	0,19,0	27	7
10	41959239	41959240	m6A	683	+	41959239	41959240	0,69,0	37	27
10	41959431	41959432	m6A	700	+	41959431	41959432	0,21,0	36	8
10	42111556	42111557	m6A	800	-	42111556	42111557	0,69,0	26	27
10	42111697	42111698	m6A	633	-	42111697	42111698	0,40,0	32	16
10	42112333	42112334	m6A	750	-	42112333	42112334	0,17,0	31	6
10	42196566	42196567	m6A	883	-	42196566	42196567	0,64,0	32	25
10	42539594	42539595	m6A	600	+	42539594	42539595	0,26,0	30	10
10	42539762	42539763	m6A	700	+	42539762	42539763	0,35,0	36	14
10	42539795	42539796	m6A	767	+	42539795	42539796	0,77,0	33	30
10	42540407	42540408	m6A	767	+	42540407	42540408	0,16,0	48	6
10	42540750	42540751	m6A	867	+	42540750	42540751	0,89,0	46	35
10	42885330	42885331	m6A	783	-	42885330	42885331	0,76,0	40	30
10	42885362	42885363	m6A	750	-	42885362	42885363	0,105,0	39	41
10	42887638	42887639	m6A	717	-	42887638	42887639	0,40,0	51	16
10	42902668	42902669	m6A	733	+	42902668	42902669	0,22,0	35	9
10	42903735	42903736	m6A	867	+	42903735	42903736	0,83,0	40	32
10	42903761	42903762	m6A	817	+	42903761	42903762	0,24,0	43	9
10	42903831	42903832	m6A	900	+	42903831	42903832	0,42,0	43	16
10	44309739	44309740	m6A	900	-	44309739	44309740	0,137,0	26	54
10	44443216	44443217	m6A	767	+	44443216	44443217	0,61,0	29	24
10	44745803	44745804	m6A	900	+	44745803	44745804	0,124,0	37	49
11	13594	13595	m6A	633	-	13594	13595	0,14,0	36	6
11	19765	19766	m6A	700	-	19765	19766	0,17,0	45	7
11	19826	19827	m6A	833	-	19826	19827	0,55,0	42	21
11	20117	20118	m6A	567	-	20117	20118	0,16,0	47	6
11	20247	20248	m6A	683	-	20247	20248	0,41,0	50	16
11	20263	20264	m6A	967	-	20263	20264	0,15,0	50	6
11	160713	160714	m6A	600	-	160713	160714	0,23,0	56	9
11	162121	162122	m6A	717	-	162121	162122	0,16,0	63	6
11	262706	262707	m6A	567	-	262706	262707	0,14,0	56	5
11	282173	282174	m6A	883	-	282173	282174	0,88,0	29	34
11	282237	282238	m6A	633	-	282237	282238	0,19,0	27	7
11	282238	282239	m6A	783	-	282238	282239	0,18,0	29	7
11	282793	282794	m6A	700	-	282793	282794	0,38,0	27	15
11	1529522	1529523	m6A	650	+	1529522	1529523	0,37,0	41	15
11	1547629	1547630	m6A	867	-	1547629	1547630	0,66,0	151	26
11	1548222	1548223	m6A	967	-	1548222	1548223	0,19,0	41	7
11	2252998	2252999	m6A	767	-	2252998	2252999	0,25,0	41	10
11	2253245	2253246	m6A	817	-	2253245	2253246	0,122,0	50	48
11	2253880	2253881	m6A	633	-	2253880	2253881	0,35,0	51	14
11	2428801	2428802	m6A	900	+	2428801	2428802	0,96,0	40	38
11	2428896	2428897	m6A	633	+	2428896	2428897	0,19,0	41	7
11	2462353	2462354	m6A	533	+	2462353	2462354	0,25,0	51	10
11	2462674	2462675	m6A	733	+	2462674	2462675	0,24,0	53	9
11	2462974	2462975	m6A	833	+	2462974	2462975	0,85,0	51	33
11	2706986	2706987	m6A	767	+	2706986	2706987	0,35,0	29	14
11	2758753	2758754	m6A	733	+	2758753	2758754	0,14,0	37	5
11	2759999	2760000	m6A	667	+	2759999	2760000	0,14,0	54	6
11	3301444	3301445	m6A	700	-	3301444	3301445	0,26,0	100	10
11	3301792	3301793	m6A	800	-	3301792	3301793	0,97,0	89	38
11	3523708	3523709	m6A	833	-	3523708	3523709	0,82,0	25	32
11	3523798	3523799	m6A	867	-	3523798	3523799	0,87,0	50	34
11	3523848	3523849	m6A	783	-	3523848	3523849	0,28,0	55	11
11	3524231	3524232	m6A	717	-	3524231	3524232	0,23,0	45	9
11	3524814	3524815	m6A	767	-	3524814	3524815	0,22,0	93	9
11	3525009	3525010	m6A	933	-	3525009	3525010	0,149,0	82	58
11	3528328	3528329	m6A	983	-	3528328	3528329	0,16,0	33	6
11	3893803	3893804	m6A	783	-	3893803	3893804	0,100,0	137	39
11	5511855	5511856	m6A	933	+	5511855	5511856	0,53,0	34	21
11	5511938	5511939	m6A	750	+	5511938	5511939	0,110,0	37	43
11	5512043	5512044	m6A	800	+	5512043	5512044	0,157,0	39	62
11	5512052	5512053	m6A	867	+	5512052	5512053	0,203,0	39	80
11	5512096	5512097	m6A	700	+	5512096	5512097	0,17,0	44	7
11	5582864	5582865	m6A	967	+	5582864	5582865	0,61,0	54	24
11	5583071	5583072	m6A	783	+	5583071	5583072	0,43,0	59	17
11	5836108	5836109	m6A	867	+	5836108	5836109	0,19,0	121	7
11	5946190	5946191	m6A	667	-	5946190	5946191	0,36,0	42	14
11	5946624	5946625	m6A	733	-	5946624	5946625	0,29,0	35	11
11	6197466	6197467	m6A	700	-	6197466	6197467	0,31,0	25	12
11	6197501	6197502	m6A	750	-	6197501	6197502	0,33,0	31	13
11	6980564	6980565	m6A	717	-	6980564	6980565	0,17,0	31	6
11	6986897	6986898	m6A	767	-	6986897	6986898	0,74,0	31	29
11	6987042	6987043	m6A	867	-	6987042	6987043	0,123,0	31	48
11	7211935	7211936	m6A	700	+	7211935	7211936	0,65,0	154	25
11	8156657	8156658	m6A	750	+	8156657	8156658	0,118,0	26	46
11	10835397	10835398	m6A	533	-	10835397	10835398	0,13,0	40	5
11	11191960	11191961	m6A	600	+	11191960	11191961	0,22,0	35	9
11	11274151	11274152	m6A	617	+	11274151	11274152	0,20,0	26	8
11	11319030	11319031	m6A	783	+	11319030	11319031	0,79,0	26	31
11	11332979	11332980	m6A	650	-	11332979	11332980	0,13,0	77	5
11	11333476	11333477	m6A	850	-	11333476	11333477	0,79,0	58	31
11	11333508	11333509	m6A	800	-	11333508	11333509	0,19,0	79	8
11	11333545	11333546	m6A	867	-	11333545	11333546	0,61,0	71	24
11	11333648	11333649	m6A	717	-	11333648	11333649	0,53,0	67	21
11	11333682	11333683	m6A	750	-	11333682	11333683	0,73,0	63	29
11	11333763	11333764	m6A	800	-	11333763	11333764	0,29,0	61	12
11	11780637	11780638	m6A	867	+	11780637	11780638	0,21,0	36	8
11	11780898	11780899	m6A	800	+	11780898	11780899	0,18,0	43	7
11	11781075	11781076	m6A	700	+	11781075	11781076	0,48,0	37	19
11	11866897	11866898	m6A	933	-	11866897	11866898	0,135,0	36	53
11	11867331	11867332	m6A	967	-	11867331	11867332	0,26,0	29	10
11	11911493	11911494	m6A	767	-	11911493	11911494	0,51,0	25	20
11	11911703	11911704	m6A	817	-	11911703	11911704	0,55,0	28	21
11	12109040	12109041	m6A	683	-	12109040	12109041	0,16,0	32	6
11	12109323	12109324	m6A	933	-	12109323	12109324	0,29,0	26	12
11	12109369	12109370	m6A	933	-	12109369	12109370	0,132,0	27	52
11	12727233	12727234	m6A	867	+	12727233	12727234	0,42,0	86	16
11	12727383	12727384	m6A	767	+	12727383	12727384	0,54,0	99	21
11	12727674	12727675	m6A	800	+	12727674	12727675	0,42,0	103	16
11	12727733	12727734	m6A	667	+	12727733	12727734	0,17,0	103	7
11	12768350	12768351	m6A	800	+	12768350	12768351	0,48,0	79	19
11	12768417	12768418	m6A	783	+	12768417	12768418	0,20,0	76	8
11	12782993	12782994	m6A	717	-	12782993	12782994	0,16,0	33	6
11	13055583	13055584	m6A	800	+	13055583	13055584	0,130,0	141	51
11	13094464	13094465	m6A	733	-	13094464	13094465	0,18,0	57	7
11	13094734	13094735	m6A	667	-	13094734	13094735	0,43,0	47	17
11	13188508	13188509	m6A	867	+	13188508	13188509	0,80,0	54	32
11	13188594	13188595	m6A	617	+	13188594	13188595	0,27,0	38	10
11	13188638	13188639	m6A	750	+	13188638	13188639	0,33,0	47	13
11	13188944	13188945	m6A	633	+	13188944	13188945	0,17,0	60	7
11	13789211	13789212	m6A	700	+	13789211	13789212	0,13,0	40	5
11	13789223	13789224	m6A	833	+	13789223	13789224	0,191,0	36	75
11	14074681	14074682	m6A	533	-	14074681	14074682	0,19,0	40	8
11	14075155	14075156	m6A	667	-	14075155	14075156	0,62,0	41	24
11	14075230	14075231	m6A	733	-	14075230	14075231	0,87,0	38	34
11	14075605	14075606	m6A	833	-	14075605	14075606	0,31,0	25	12
11	14075704	14075705	m6A	833	-	14075704	14075705	0,112,0	25	44
11	14338402	14338403	m6A	633	+	14338402	14338403	0,23,0	33	9
11	14338410	14338411	m6A	833	+	14338410	14338411	0,13,0	39	5
11	14338428	14338429	m6A	767	+	14338428	14338429	0,19,0	41	7
11	14340689	14340690	m6A	717	+	14340689	14340690	0,16,0	64	6
11	14341341	14341342	m6A	700	+	14341341	14341342	0,13,0	80	5
11	14341539	14341540	m6A	700	+	14341539	14341540	0,29,0	70	11
11	14341907	14341908	m6A	733	+	14341907	14341908	0,41,0	81	16
11	14342057	14342058	m6A	700	+	14342057	14342058	0,16,0	78	6
11	14342348	14342349	m6A	833	+	14342348	14342349	0,51,0	65	20
11	14343499	14343500	m6A	567	+	14343499	14343500	0,31,0	25	12
11	14344932	14344933	m6A	800	+	14344932	14344933	0,54,0	80	21
11	14344996	14344997	m6A	867	+	14344996	14344997	0,15,0	83	6
11	14345031	14345032	m6A	850	+	14345031	14345032	0,43,0	83	17
11	14345149	14345150	m6A	800	+	14345149	14345150	0,26,0	88	10
11	14771983	14771984	m6A	867	-	14771983	14771984	0,26,0	70	10
11	15152820	15152821	m6A	533	+	15152820	15152821	0,17,0	44	7
11	15225762	15225763	m6A	800	-	15225762	15225763	0,14,0	37	5
11	15250490	15250491	m6A	533	-	15250490	15250491	0,22,0	35	9
11	15833997	15833998	m6A	717	-	15833997	15833998	0,43,0	36	17
11	15834273	15834274	m6A	717	-	15834273	15834274	0,15,0	35	6
11	15834289	15834290	m6A	867	-	15834289	15834290	0,131,0	39	51
11	15834395	15834396	m6A	800	-	15834395	15834396	0,20,0	38	8
11	15915381	15915382	m6A	750	+	15915381	15915382	0,18,0	57	7
11	16095099	16095100	m6A	650	-	16095099	16095100	0,14,0	76	5
11	16099712	16099713	m6A	783	-	16099712	16099713	0,56,0	55	22
11	16143545	16143546	m6A	800	-	16143545	16143546	0,89,0	43	35
11	16143841	16143842	m6A	750	-	16143841	16143842	0,19,0	54	7
11	16179861	16179862	m6A	833	-	16179861	16179862	0,104,0	32	41
11	17785550	17785551	m6A	767	-	17785550	17785551	0,22,0	81	9
11	18085543	18085544	m6A	650	-	18085543	18085544	0,55,0	28	21
11	18198686	18198687	m6A	683	+	18198686	18198687	0,18,0	29	7
11	18268991	18268992	m6A	700	-	18268991	18268992	0,16,0	80	6
11	18269992	18269993	m6A	833	-	18269992	18269993	0,161,0	92	63
11	18270176	18270177	m6A	750	-	18270176	18270177	0,103,0	84	40
11	18270225	18270226	m6A	817	-	18270225	18270226	0,96,0	74	38
11	18704509	18704510	m6A	700	-	18704509	18704510	0,52,0	151	20
11	18803072	18803073	m6A	767	-	18803072	18803073	0,19,0	27	7
11	21154800	21154801	m6A	900	-	21154800	21154801	0,25,0	92	10
11	21156384	21156385	m6A	733	-	21156384	21156385	0,56,0	50	22
11	21156401	21156402	m6A	900	-	21156401	21156402	0,34,0	53	13
11	21261729	21261730	m6A	733	-	21261729	21261730	0,29,0	44	11
11	21261809	21261810	m6A	800	-	21261809	21261810	0,55,0	51	22
11	21261825	21261826	m6A	733	-	21261825	21261826	0,15,0	50	6
11	21261924	21261925	m6A	700	-	21261924	21261925	0,29,0	44	11
11	21261955	21261956	m6A	800	-	21261955	21261956	0,134,0	42	52
11	21262013	21262014	m6A	733	-	21262013	21262014	0,41,0	44	16
11	21262040	21262041	m6A	800	-	21262040	21262041	0,19,0	41	7
11	22629895	22629896	m6A	617	+	22629895	22629896	0,20,0	25	8
11	22892058	22892059	m6A	617	-	22892058	22892059	0,23,0	44	9
11	22892109	22892110	m6A	733	-	22892109	22892110	0,20,0	39	8
11	22892144	22892145	m6A	683	-	22892144	22892145	0,39,0	39	15
11	22892500	22892501	m6A	733	-	22892500	22892501	0,100,0	28	39
11	22926296	22926297	m6A	800	-	22926296	22926297	0,105,0	34	41
11	23533217	23533218	m6A	783	-	23533217	23533218	0,94,0	27	37
11	23533944	23533945	m6A	800	-	23533944	23533945	0,128,0	28	50
11	23534058	23534059	m6A	650	-	23534058	23534059	0,20,0	26	8
11	23590434	23590435	m6A	633	-	23590434	23590435	0,49,0	26	19
11	23595456	23595457	m6A	717	-	23595456	23595457	0,16,0	32	6
11	23597004	23597005	m6A	800	-	23597004	23597005	0,112,0	25	44
11	23597139	23597140	m6A	567	-	23597139	23597140	0,59,0	26	23
11	24059035	24059036	m6A	817	-	24059035	24059036	0,44,0	58	17
11	24059272	24059273	m6A	667	-	24059272	24059273	0,45,0	57	18
11	24059393	24059394	m6A	867	-	24059393	24059394	0,189,0	66	74
11	24059545	24059546	m6A	767	-	24059545	24059546	0,173,0	53	68
11	24059597	24059598	m6A	967	-	24059597	24059598	0,145,0	30	57
11	24059604	24059605	m6A	733	-	24059604	24059605	0,50,0	56	20
11	24059790	24059791	m6A	717	-	24059790	24059791	0,22,0	46	9
11	24060023	24060024	m6A	833	-	24060023	24060024	0,29,0	44	11
11	24061508	24061509	m6A	683	-	24061508	24061509	0,17,0	30	7
11	24344946	24344947	m6A	867	+	24344946	24344947	0,75,0	51	29
11	24345027	24345028	m6A	900	+	24345027	24345028	0,31,0	49	12
11	24355497	24355498	m6A	800	+	24355497	24355498	0,17,0	44	7
11	24355597	24355598	m6A	867	+	24355597	24355598	0,78,0	46	30
11	24808116	24808117	m6A	633	+	24808116	24808117	0,18,0	43	7
11	24810348	24810349	m6A	600	+	24810348	24810349	0,16,0	32	6
11	24814347	24814348	m6A	717	+	24814347	24814348	0,28,0	91	11
11	24814440	24814441	m6A	800	+	24814440	24814441	0,75,0	71	30
11	24850695	24850696	m6A	700	+	24850695	24850696	0,39,0	26	15
11	24850839	24850840	m6A	933	+	24850839	24850840	0,132,0	27	52
11	24851121	24851122	m6A	633	+	24851121	24851122	0,21,0	37	8
11	24875019	24875020	m6A	783	+	24875019	24875020	0,115,0	31	45
11	24875228	24875229	m6A	983	+	24875228	24875229	0,122,0	25	48
11	24905447	24905448	m6A	633	+	24905447	24905448	0,17,0	31	6
11	24905517	24905518	m6A	767	+	24905517	24905518	0,28,0	27	11
11	24905537	24905538	m6A	867	+	24905537	24905538	0,26,0	30	10
11	24905693	24905694	m6A	817	+	24905693	24905694	0,124,0	33	48
11	25251702	25251703	m6A	667	-	25251702	25251703	0,41,0	118	16
11	25251788	25251789	m6A	700	-	25251788	25251789	0,26,0	126	10
11	25252346	25252347	m6A	817	-	25252346	25252347	0,128,0	104	50
11	25252416	25252417	m6A	800	-	25252416	25252417	0,130,0	100	51
11	25255594	25255595	m6A	700	-	25255594	25255595	0,18,0	43	7
11	25310265	25310266	m6A	733	+	25310265	25310266	0,131,0	41	51
11	25311461	25311462	m6A	600	+	25311461	25311462	0,17,0	77	6
11	25311477	25311478	m6A	900	+	25311477	25311478	0,78,0	75	31
11	25405712	25405713	m6A	667	+	25405712	25405713	0,51,0	35	20
11	25407672	25407673	m6A	850	+	25407672	25407673	0,13,0	78	5
11	25407883	25407884	m6A	767	+	25407883	25407884	0,14,0	90	6
11	25408043	25408044	m6A	567	+	25408043	25408044	0,14,0	113	5
11	25437292	25437293	m6A	783	-	25437292	25437293	0,94,0	27	37
11	25550654	25550655	m6A	700	+	25550654	25550655	0,15,0	34	6
11	25575275	25575276	m6A	867	+	25575275	25575276	0,17,0	31	6
11	25575490	25575491	m6A	767	+	25575490	25575491	0,74,0	38	29
11	25612411	25612412	m6A	650	+	25612411	25612412	0,20,0	26	8
11	25612795	25612796	m6A	883	+	25612795	25612796	0,79,0	26	31
11	25614445	25614446	m6A	800	+	25614445	25614446	0,17,0	31	6
11	25685516	25685517	m6A	633	+	25685516	25685517	0,14,0	36	6
11	25686104	25686105	m6A	900	+	25686104	25686105	0,20,0	39	8
11	25689490	25689491	m6A	767	+	25689490	25689491	0,17,0	45	7
11	25832478	25832479	m6A	700	-	25832478	25832479	0,24,0	32	9
11	25832503	25832504	m6A	900	-	25832503	25832504	0,28,0	37	11
11	26382481	26382482	m6A	733	+	26382481	26382482	0,82,0	28	32
11	26382677	26382678	m6A	767	+	26382677	26382678	0,53,0	29	21
11	26382714	26382715	m6A	800	+	26382714	26382715	0,91,0	28	36
11	26382751	26382752	m6A	867	+	26382751	26382752	0,15,0	34	6
11	26608269	26608270	m6A	867	+	26608269	26608270	0,27,0	105	10
11	26608607	26608608	m6A	867	+	26608607	26608608	0,14,0	94	5
11	27818528	27818529	m6A	783	-	27818528	27818529	0,47,0	161	19
11	27818731	27818732	m6A	767	-	27818731	27818732	0,19,0	144	8
11	27920506	27920507	m6A	933	-	27920506	27920507	0,137,0	26	54
11	29539081	29539082	m6A	700	+	29539081	29539082	0,35,0	29	14
11	29539303	29539304	m6A	967	+	29539303	29539304	0,26,0	40	10
11	29539619	29539620	m6A	733	+	29539619	29539620	0,44,0	35	17
11	29539778	29539779	m6A	833	+	29539778	29539779	0,28,0	36	11
11	29539966	29539967	m6A	700	+	29539966	29539967	0,59,0	39	23
11	29544685	29544686	m6A	917	+	29544685	29544686	0,36,0	28	14
11	29546992	29546993	m6A	933	+	29546992	29546993	0,59,0	39	23
11	29548017	29548018	m6A	733	+	29548017	29548018	0,28,0	45	11
11	29548314	29548315	m6A	717	+	29548314	29548315	0,28,0	36	11
11	29793754	29793755	m6A	800	+	29793754	29793755	0,22,0	34	9
11	29793812	29793813	m6A	600	+	29793812	29793813	0,21,0	36	8
11	30253513	30253514	m6A	700	+	30253513	30253514	0,16,0	47	6
11	30640525	30640526	m6A	800	+	30640525	30640526	0,59,0	26	23
11	30641267	30641268	m6A	683	+	30641267	30641268	0,31,0	33	12
11	30641278	30641279	m6A	867	+	30641278	30641279	0,26,0	29	10
11	30747643	30747644	m6A	667	+	30747643	30747644	0,46,0	50	18
11	31202409	31202410	m6A	800	+	31202409	31202410	0,55,0	28	21
11	31602815	31602816	m6A	850	+	31602815	31602816	0,40,0	38	16
11	31602956	31602957	m6A	633	+	31602956	31602957	0,33,0	39	13
11	31602962	31602963	m6A	783	+	31602962	31602963	0,112,0	32	44
11	31603053	31603054	m6A	733	+	31603053	31603054	0,95,0	35	37
11	31617015	31617016	m6A	717	+	31617015	31617016	0,38,0	27	15
11	31620841	31620842	m6A	917	+	31620841	31620842	0,17,0	30	7
11	33842036	33842037	m6A	833	+	33842036	33842037	0,100,0	28	39
11	33842173	33842174	m6A	800	+	33842173	33842174	0,25,0	31	10
11	33842570	33842571	m6A	867	+	33842570	33842571	0,39,0	33	15
11	33842582	33842583	m6A	900	+	33842582	33842583	0,40,0	32	16
11	34220149	34220150	m6A	800	-	34220149	34220150	0,70,0	29	28
11	34220194	34220195	m6A	833	-	34220194	34220195	0,18,0	29	7
11	34779800	34779801	m6A	750	-	34779800	34779801	0,21,0	49	8
11	34779869	34779870	m6A	867	-	34779869	34779870	0,15,0	50	6
11	34779999	34780000	m6A	800	-	34779999	34780000	0,24,0	54	9
11	34780278	34780279	m6A	733	-	34780278	34780279	0,23,0	33	9
11	35050505	35050506	m6A	733	+	35050505	35050506	0,19,0	41	7
11	35050518	35050519	m6A	667	+	35050518	35050519	0,45,0	40	18
11	35055377	35055378	m6A	867	+	35055377	35055378	0,17,0	90	7
11	35055382	35055383	m6A	800	+	35055382	35055383	0,48,0	79	19
11	35055470	35055471	m6A	767	+	35055470	35055471	0,43,0	114	17
11	35055493	35055494	m6A	733	+	35055493	35055494	0,83,0	120	32
11	35055533	35055534	m6A	800	+	35055533	35055534	0,130,0	108	51
11	35055719	35055720	m6A	867	+	35055719	35055720	0,45,0	136	18
11	35055825	35055826	m6A	800	+	35055825	35055826	0,149,0	137	58
11	35055834	35055835	m6A	867	+	35055834	35055835	0,103,0	116	40
11	35056144	35056145	m6A	767	+	35056144	35056145	0,18,0	100	7
11	36042370	36042371	m6A	733	-	36042370	36042371	0,45,0	68	18
11	36042869	36042870	m6A	800	-	36042869	36042870	0,38,0	61	15
11	36215977	36215978	m6A	767	-	36215977	36215978	0,52,0	59	20
11	36374800	36374801	m6A	800	+	36374800	36374801	0,39,0	33	15
11	36374937	36374938	m6A	800	+	36374937	36374938	0,43,0	36	17
11	36374955	36374956	m6A	667	+	36374955	36374956	0,20,0	26	8
11	37628513	37628514	m6A	733	+	37628513	37628514	0,21,0	37	8
11	37628589	37628590	m6A	800	+	37628589	37628590	0,34,0	37	14
11	38457912	38457913	m6A	800	+	38457912	38457913	0,43,0	60	17
11	38541958	38541959	m6A	900	-	38541958	38541959	0,194,0	54	76
11	39147041	39147042	m6A	750	+	39147041	39147042	0,58,0	35	23
11	39147568	39147569	m6A	833	+	39147568	39147569	0,94,0	60	37
11	39954124	39954125	m6A	867	+	39954124	39954125	0,63,0	133	25
11	39954139	39954140	m6A	667	+	39954139	39954140	0,23,0	163	9
11	40622643	40622644	m6A	667	-	40622643	40622644	0,19,0	55	7
11	40622717	40622718	m6A	767	-	40622717	40622718	0,44,0	52	17
11	40622840	40622841	m6A	633	-	40622840	40622841	0,15,0	51	6
11	40678235	40678236	m6A	767	-	40678235	40678236	0,36,0	35	14
11	40678246	40678247	m6A	667	-	40678246	40678247	0,13,0	40	5
11	41078638	41078639	m6A	733	-	41078638	41078639	0,60,0	55	24
11	41473891	41473892	m6A	717	+	41473891	41473892	0,46,0	33	18
11	41473959	41473960	m6A	600	+	41473959	41473960	0,22,0	34	9
11	42128090	42128091	m6A	650	-	42128090	42128091	0,16,0	33	6
11	42128514	42128515	m6A	883	-	42128514	42128515	0,80,0	32	31
11	42128516	42128517	m6A	700	-	42128516	42128517	0,16,0	33	6
11	42131431	42131432	m6A	817	-	42131431	42131432	0,49,0	31	19
11	42716044	42716045	m6A	967	+	42716044	42716045	0,49,0	31	19
11	42718679	42718680	m6A	833	+	42718679	42718680	0,138,0	37	54
11	42718753	42718754	m6A	700	+	42718753	42718754	0,15,0	34	6
11	42718913	42718914	m6A	867	+	42718913	42718914	0,79,0	42	31
11	42719023	42719024	m6A	867	+	42719023	42719024	0,117,0	35	46
11	44334874	44334875	m6A	733	+	44334874	44334875	0,47,0	49	18
11	44335009	44335010	m6A	900	+	44335009	44335010	0,198,0	49	78
11	44335118	44335119	m6A	750	+	44335118	44335119	0,14,0	38	5
11	44335148	44335149	m6A	700	+	44335148	44335149	0,46,0	33	18
11	44444567	44444568	m6A	733	+	44444567	44444568	0,16,0	32	6
11	44445025	44445026	m6A	833	+	44445025	44445026	0,20,0	39	8
11	44445151	44445152	m6A	733	+	44445151	44445152	0,13,0	40	5
11	44798638	44798639	m6A	833	-	44798638	44798639	0,79,0	505	31
11	44901356	44901357	m6A	667	-	44901356	44901357	0,18,0	155	7
11	44951464	44951465	m6A	667	-	44951464	44951465	0,18,0	28	7
11	44951611	44951612	m6A	900	-	44951611	44951612	0,20,0	26	8
11	45399546	45399547	m6A	733	+	45399546	45399547	0,26,0	50	10
11	45400069	45400070	m6A	733	+	45400069	45400070	0,24,0	63	10
11	45402631	45402632	m6A	800	-	45402631	45402632	0,30,0	43	12
11	45403606	45403607	m6A	833	-	45403606	45403607	0,136,0	30	53
12	847320	847321	m6A	933	-	847320	847321	0,56,0	50	22
12	847427	847428	m6A	717	-	847427	847428	0,48,0	53	19
12	847822	847823	m6A	650	-	847822	847823	0,15,0	68	6
12	848919	848920	m6A	650	-	848919	848920	0,17,0	31	6
12	1014716	1014717	m6A	683	-	1014716	1014717	0,64,0	80	25
12	1019210	1019211	m6A	700	-	1019210	1019211	0,47,0	27	18
12	1467977	1467978	m6A	833	+	1467977	1467978	0,87,0	44	34
12	1468147	1468148	m6A	567	+	1468147	1468148	0,28,0	27	11
12	3059807	3059808	m6A	867	-	3059807	3059808	0,29,0	26	12
12	3287819	3287820	m6A	833	-	3287819	3287820	0,105,0	148	41
12	3288152	3288153	m6A	700	-	3288152	3288153	0,61,0	179	24
12	3288403	3288404	m6A	750	-	3288403	3288404	0,51,0	179	20
12	3572009	3572010	m6A	750	+	3572009	3572010	0,18,0	28	7
12	3714329	3714330	m6A	867	-	3714329	3714330	0,64,0	52	25
12	3964409	3964410	m6A	867	-	3964409	3964410	0,14,0	125	6
12	3964502	3964503	m6A	867	-	3964502	3964503	0,92,0	92	36
12	3964880	3964881	m6A	733	-	3964880	3964881	0,25,0	121	10
12	4241926	4241927	m6A	767	-	4241926	4241927	0,97,0	137	38
12	4245038	4245039	m6A	883	-	4245038	4245039	0,24,0	43	9
12	4295261	4295262	m6A	767	-	4295261	4295262	0,38,0	101	15
12	4297879	4297880	m6A	700	-	4297879	4297880	0,17,0	139	6
12	4724645	4724646	m6A	783	+	4724645	4724646	0,151,0	27	59
12	4725288	4725289	m6A	783	+	4725288	4725289	0,14,0	37	5
12	4725568	4725569	m6A	667	+	4725568	4725569	0,66,0	31	26
12	4962325	4962326	m6A	867	+	4962325	4962326	0,151,0	32	59
12	5059884	5059885	m6A	633	+	5059884	5059885	0,46,0	39	18
12	5112462	5112463	m6A	817	+	5112462	5112463	0,24,0	64	9
12	5982006	5982007	m6A	767	-	5982006	5982007	0,18,0	111	7
12	7199372	7199373	m6A	750	-	7199372	7199373	0,13,0	40	5
12	7199394	7199395	m6A	933	-	7199394	7199395	0,19,0	41	7
12	7199416	7199417	m6A	817	-	7199416	7199417	0,26,0	39	10
12	7238115	7238116	m6A	783	-	7238115	7238116	0,59,0	61	23
12	7238147	7238148	m6A	683	-	7238147	7238148	0,41,0	63	16
12	7238163	7238164	m6A	700	-	7238163	7238164	0,13,0	60	5
12	7248278	7248279	m6A	617	-	7248278	7248279	0,28,0	55	11
12	8881499	8881500	m6A	800	+	8881499	8881500	0,136,0	73	53
12	9213873	9213874	m6A	850	+	9213873	9213874	0,17,0	30	7
12	9217990	9217991	m6A	817	+	9217990	9217991	0,17,0	31	6
12	9218015	9218016	m6A	750	+	9218015	9218016	0,19,0	27	7
12	9483345	9483346	m6A	633	-	9483345	9483346	0,41,0	25	16
12	9483568	9483569	m6A	650	-	9483568	9483569	0,19,0	27	7
12	9840018	9840019	m6A	933	+	9840018	9840019	0,100,0	28	39
12	9840040	9840041	m6A	850	+	9840040	9840041	0,17,0	30	7
12	9875132	9875133	m6A	850	+	9875132	9875133	0,128,0	40	50
12	9875181	9875182	m6A	833	+	9875181	9875182	0,18,0	43	7
12	9875299	9875300	m6A	700	+	9875299	9875300	0,58,0	31	23
12	10424858	10424859	m6A	667	-	10424858	10424859	0,37,0	96	15
12	10447018	10447019	m6A	867	+	10447018	10447019	0,150,0	397	59
12	10465335	10465336	m6A	783	-	10465335	10465336	0,31,0	408	12
12	10468207	10468208	m6A	700	-	10468207	10468208	0,20,0	263	8
12	10478912	10478913	m6A	750	-	10478912	10478913	0,45,0	45	18
12	10643970	10643971	m6A	900	-	10643970	10643971	0,20,0	52	8
12	10646187	10646188	m6A	733	-	10646187	10646188	0,15,0	50	6
12	10654493	10654494	m6A	767	-	10654493	10654494	0,29,0	26	12
12	11370273	11370274	m6A	933	+	11370273	11370274	0,16,0	49	6
12	11370301	11370302	m6A	767	+	11370301	11370302	0,30,0	42	12
12	11762045	11762046	m6A	767	+	11762045	11762046	0,101,0	43	40
12	11762624	11762625	m6A	617	+	11762624	11762625	0,35,0	59	14
12	11763107	11763108	m6A	600	+	11763107	11763108	0,28,0	55	11
12	11763421	11763422	m6A	733	+	11763421	11763422	0,50,0	46	20
12	11763485	11763486	m6A	867	+	11763485	11763486	0,17,0	60	7
12	13102311	13102312	m6A	783	+	13102311	13102312	0,28,0	37	11
12	13105671	13105672	m6A	867	+	13105671	13105672	0,101,0	43	40
12	13222869	13222870	m6A	800	+	13222869	13222870	0,54,0	57	21
12	13223391	13223392	m6A	800	+	13223391	13223392	0,52,0	59	20
12	13725418	13725419	m6A	700	-	13725418	13725419	0,20,0	113	8
12	13726078	13726079	m6A	933	-	13726078	13726079	0,83,0	71	32
12	13726119	13726120	m6A	867	-	13726119	13726120	0,140,0	84	55
12	13726184	13726185	m6A	600	-	13726184	13726185	0,23,0	79	9
12	13726190	13726191	m6A	933	-	13726190	13726191	0,144,0	71	56
12	13726526	13726527	m6A	800	-	13726526	13726527	0,85,0	45	33
12	13726636	13726637	m6A	917	-	13726636	13726637	0,43,0	60	17
12	13726730	13726731	m6A	900	-	13726730	13726731	0,173,0	59	68
12	13726751	13726752	m6A	683	-	13726751	13726752	0,16,0	65	6
12	13726865	13726866	m6A	700	-	13726865	13726866	0,15,0	68	6
12	13726953	13726954	m6A	933	-	13726953	13726954	0,84,0	58	33
12	13728820	13728821	m6A	800	-	13728820	13728821	0,31,0	57	12
12	14161644	14161645	m6A	567	+	14161644	14161645	0,36,0	35	14
12	14161887	14161888	m6A	900	+	14161887	14161888	0,134,0	40	52
12	14162322	14162323	m6A	833	+	14162322	14162323	0,24,0	54	9
12	14162448	14162449	m6A	833	+	14162448	14162449	0,38,0	47	15
12	14162564	14162565	m6A	600	+	14162564	14162565	0,14,0	55	6
12	15565615	15565616	m6A	900	-	15565615	15565616	0,71,0	43	28
12	15565716	15565717	m6A	617	-	15565716	15565717	0,15,0	35	6
12	15565883	15565884	m6A	883	-	15565883	15565884	0,132,0	27	52
12	16100284	16100285	m6A	783	+	16100284	16100285	0,143,0	32	56
12	16100396	16100397	m6A	867	+	16100396	16100397	0,170,0	36	67
12	16100650	16100651	m6A	767	+	16100650	16100651	0,53,0	34	21
12	16101616	16101617	m6A	867	+	16101616	16101617	0,52,0	59	20
12	16101737	16101738	m6A	633	+	16101737	16101738	0,27,0	67	10
12	16102190	16102191	m6A	633	+	16102190	16102191	0,57,0	67	22
12	16447218	16447219	m6A	900	-	16447218	16447219	0,16,0	49	6
12	16452020	16452021	m6A	833	-	16452020	16452021	0,20,0	39	8
12	17156950	17156951	m6A	767	+	17156950	17156951	0,17,0	76	7
12	17158530	17158531	m6A	600	+	17158530	17158531	0,17,0	75	7
12	17401245	17401246	m6A	833	-	17401245	17401246	0,83,0	37	32
12	17401480	17401481	m6A	800	-	17401480	17401481	0,14,0	36	6
12	17401486	17401487	m6A	733	-	17401486	17401487	0,58,0	31	23
12	17401495	17401496	m6A	867	-	17401495	17401496	0,24,0	32	9
12	17401513	17401514	m6A	800	-	17401513	17401514	0,16,0	33	6
12	17402778	17402779	m6A	767	-	17402778	17402779	0,64,0	28	25
12	17570471	17570472	m6A	767	-	17570471	17570472	0,28,0	27	11
12	17638586	17638587	m6A	867	-	17638586	17638587	0,46,0	28	18
12	17816281	17816282	m6A	733	-	17816281	17816282	0,40,0	109	16
12	17816317	17816318	m6A	833	-	17816317	17816318	0,30,0	120	12
12	17816870	17816871	m6A	733	-	17816870	17816871	0,83,0	83	32
12	18104174	18104175	m6A	633	+	18104174	18104175	0,64,0	28	25
12	18410873	18410874	m6A	750	-	18410873	18410874	0,24,0	42	10
12	18410893	18410894	m6A	700	-	18410893	18410894	0,35,0	44	14
12	18565892	18565893	m6A	967	-	18565892	18565893	0,15,0	34	6
12	18566295	18566296	m6A	900	-	18566295	18566296	0,48,0	32	19
12	18571640	18571641	m6A	800	-	18571640	18571641	0,50,0	66	20
12	18571653	18571654	m6A	900	-	18571653	18571654	0,54,0	66	21
12	18571686	18571687	m6A	733	-	18571686	18571687	0,94,0	57	37
12	18577697	18577698	m6A	633	-	18577697	18577698	0,23,0	56	9
12	18912708	18912709	m6A	900	+	18912708	18912709	0,106,0	29	41
12	18912789	18912790	m6A	733	+	18912789	18912790	0,92,0	36	36
12	18912848	18912849	m6A	700	+	18912848	18912849	0,111,0	39	44
12	18912877	18912878	m6A	833	+	18912877	18912878	0,124,0	33	48
12	18912892	18912893	m6A	817	+	18912892	18912893	0,87,0	35	34
12	18912908	18912909	m6A	900	+	18912908	18912909	0,31,0	25	12
12	18912910	18912911	m6A	650	+	18912910	18912911	0,16,0	33	6
12	18912930	18912931	m6A	667	+	18912930	18912931	0,20,0	38	8
12	18913504	18913505	m6A	700	+	18913504	18913505	0,18,0	29	7
12	18913959	18913960	m6A	617	+	18913959	18913960	0,16,0	33	6
12	19008025	19008026	m6A	717	-	19008025	19008026	0,20,0	26	8
12	19010827	19010828	m6A	800	-	19010827	19010828	0,26,0	29	10
12	19107484	19107485	m6A	800	-	19107484	19107485	0,52,0	69	20
12	19143539	19143540	m6A	800	+	19143539	19143540	0,13,0	58	5
12	19156126	19156127	m6A	533	-	19156126	19156127	0,18,0	43	7
12	19203344	19203345	m6A	800	+	19203344	19203345	0,22,0	59	8
12	19203528	19203529	m6A	633	+	19203528	19203529	0,16,0	79	6
12	19203685	19203686	m6A	833	+	19203685	19203686	0,73,0	101	29
12	19203716	19203717	m6A	800	+	19203716	19203717	0,13,0	97	5
12	19334950	19334951	m6A	767	+	19334950	19334951	0,19,0	27	7
12	19338054	19338055	m6A	717	+	19338054	19338055	0,102,0	25	40
12	19338106	19338107	m6A	700	+	19338106	19338107	0,68,0	34	26
12	19338179	19338180	m6A	867	+	19338179	19338180	0,138,0	35	54
12	19338222	19338223	m6A	800	+	19338222	19338223	0,32,0	32	12
12	19338702	19338703	m6A	833	+	19338702	19338703	0,26,0	40	10
12	19353280	19353281	m6A	783	+	19353280	19353281	0,39,0	53	15
12	19353349	19353350	m6A	767	+	19353349	19353350	0,22,0	59	8
12	19393683	19393684	m6A	750	+	19393683	19393684	0,50,0	41	20
12	19393739	19393740	m6A	717	+	19393739	19393740	0,24,0	42	10
12	20147371	20147372	m6A	633	+	20147371	20147372	0,31,0	25	12
12	20563895	20563896	m6A	817	+	20563895	20563896	0,79,0	26	31
12	20563934	20563935	m6A	733	+	20563934	20563935	0,128,0	26	50
12	20605501	20605502	m6A	667	-	20605501	20605502	0,59,0	39	23
12	20606812	20606813	m6A	550	-	20606812	20606813	0,32,0	32	12
12	20637956	20637957	m6A	633	+	20637956	20637957	0,24,0	75	9
12	20639583	20639584	m6A	683	+	20639583	20639584	0,23,0	90	9
12	20639604	20639605	m6A	833	+	20639604	20639605	0,52,0	93	20
12	20691908	20691909	m6A	717	+	20691908	20691909	0,20,0	25	8
12	20693640	20693641	m6A	667	+	20693640	20693641	0,25,0	31	10
12	21672750	21672751	m6A	850	-	21672750	21672751	0,119,0	30	47
12	21687917	21687918	m6A	800	+	21687917	21687918	0,85,0	27	33
12	21687933	21687934	m6A	833	+	21687933	21687934	0,123,0	27	48
12	22644226	22644227	m6A	700	+	22644226	22644227	0,43,0	30	17
12	22644256	22644257	m6A	750	+	22644256	22644257	0,17,0	30	7
12	22645174	22645175	m6A	867	+	22645174	22645175	0,44,0	35	17
12	23175983	23175984	m6A	800	-	23175983	23175984	0,118,0	28	46
12	23176114	23176115	m6A	883	-	23176114	23176115	0,20,0	25	8
12	23176932	23176933	m6A	800	-	23176932	23176933	0,18,0	28	7
12	23177152	23177153	m6A	667	-	23177152	23177153	0,16,0	33	6
12	23177201	23177202	m6A	633	-	23177201	23177202	0,17,0	31	6
12	23177472	23177473	m6A	883	-	23177472	23177473	0,128,0	32	50
12	23177843	23177844	m6A	867	-	23177843	23177844	0,66,0	27	26
12	23415096	23415097	m6A	767	+	23415096	23415097	0,135,0	36	53
12	23415422	23415423	m6A	800	+	23415422	23415423	0,58,0	48	23
12	23415436	23415437	m6A	767	+	23415436	23415437	0,117,0	48	46
12	23416165	23416166	m6A	833	+	23416165	23416166	0,79,0	42	31
12	23416185	23416186	m6A	933	+	23416185	23416186	0,89,0	43	35
12	23416190	23416191	m6A	833	+	23416190	23416191	0,30,0	43	12
12	24797026	24797027	m6A	633	-	24797026	24797027	0,53,0	29	21
12	24958047	24958048	m6A	700	+	24958047	24958048	0,69,0	26	27
12	24958054	24958055	m6A	767	+	24958054	24958055	0,100,0	28	39
12	25110453	25110454	m6A	783	-	25110453	25110454	0,61,0	25	24
12	25110550	25110551	m6A	867	-	25110550	25110551	0,76,0	30	30
12	25197485	25197486	m6A	717	-	25197485	25197486	0,77,0	73	30
12	25197686	25197687	m6A	650	-	25197686	25197687	0,51,0	70	20
12	25201440	25201441	m6A	683	-	25201440	25201441	0,19,0	55	7
12	25378036	25378037	m6A	917	-	25378036	25378037	0,15,0	34	6
12	25378452	25378453	m6A	700	-	25378452	25378453	0,18,0	29	7
12	25879243	25879244	m6A	683	+	25879243	25879244	0,17,0	60	7
12	25881715	25881716	m6A	717	+	25881715	25881716	0,20,0	77	8
12	26497717	26497718	m6A	700	-	26497717	26497718	0,94,0	30	37
12	27027955	27027956	m6A	633	-	27027955	27027956	0,35,0	58	14
12	27028108	27028109	m6A	717	-	27028108	27028109	0,22,0	47	8
12	27028150	27028151	m6A	767	-	27028150	27028151	0,120,0	51	47
12	27028185	27028186	m6A	783	-	27028185	27028186	0,53,0	29	21
12	27028187	27028188	m6A	700	-	27028187	27028188	0,21,0	48	8
12	27060503	27060504	m6A	883	+	27060503	27060504	0,19,0	27	7
12	27060537	27060538	m6A	783	+	27060537	27060538	0,157,0	26	62
12	27060616	27060617	m6A	567	+	27060616	27060617	0,20,0	25	8
12	27207049	27207050	m6A	867	-	27207049	27207050	0,20,0	112	8
12	27245165	27245166	m6A	833	+	27245165	27245166	0,133,0	25	52
12	27570578	27570579	m6A	867	-	27570578	27570579	0,15,0	34	6
12	27570633	27570634	m6A	567	-	27570633	27570634	0,22,0	35	9
12	27571090	27571091	m6A	717	-	27571090	27571091	0,79,0	26	31
12	27571116	27571117	m6A	600	-	27571116	27571117	0,17,0	31	6
12	28773956	28773957	m6A	900	-	28773956	28773957	0,94,0	73	37
12	28774351	28774352	m6A	700	-	28774351	28774352	0,104,0	71	41
12	28774390	28774391	m6A	800	-	28774390	28774391	0,57,0	54	22
12	28840224	28840225	m6A	833	-	28840224	28840225	0,156,0	31	61
12	28900401	28900402	m6A	900	+	28900401	28900402	0,26,0	29	10
12	28900538	28900539	m6A	583	+	28900538	28900539	0,14,0	37	5
12	28959278	28959279	m6A	633	+	28959278	28959279	0,47,0	27	18
12	28959675	28959676	m6A	867	+	28959675	28959676	0,73,0	35	29
12	28960300	28960301	m6A	750	+	28960300	28960301	0,23,0	44	9
12	28960304	28960305	m6A	633	+	28960304	28960305	0,19,0	40	8
12	28960405	28960406	m6A	867	+	28960405	28960406	0,25,0	41	10
12	28960430	28960431	m6A	900	+	28960430	28960431	0,87,0	38	34
12	28960443	28960444	m6A	750	+	28960443	28960444	0,121,0	42	48
12	29236830	29236831	m6A	683	+	29236830	29236831	0,13,0	40	5
12	29237271	29237272	m6A	600	+	29237271	29237272	0,24,0	43	9
12	29237483	29237484	m6A	833	+	29237483	29237484	0,21,0	61	8
12	29237611	29237612	m6A	800	+	29237611	29237612	0,102,0	65	40
12	30348553	30348554	m6A	800	-	30348553	30348554	0,36,0	35	14
12	30515833	30515834	m6A	867	+	30515833	30515834	0,85,0	27	33
12	30805426	30805427	m6A	567	+	30805426	30805427	0,14,0	57	5
12	30807056	30807057	m6A	833	+	30807056	30807057	0,86,0	98	34
12	30807186	30807187	m6A	817	+	30807186	30807187	0,15,0	104	6
12	30807618	30807619	m6A	750	+	30807618	30807619	0,43,0	94	17
12	30807978	30807979	m6A	683	+	30807978	30807979	0,28,0	127	11
12	30808113	30808114	m6A	667	+	30808113	30808114	0,20,0	130	8
12	31721214	31721215	m6A	867	-	31721214	31721215	0,58,0	109	23
12	31721225	31721226	m6A	900	-	31721225	31721226	0,123,0	122	48
12	31721271	31721272	m6A	767	-	31721271	31721272	0,31,0	205	12
12	31721330	31721331	m6A	833	-	31721330	31721331	0,84,0	251	33
12	31787562	31787563	m6A	800	+	31787562	31787563	0,93,0	52	36
12	31787720	31787721	m6A	833	+	31787720	31787721	0,60,0	51	24
12	31787772	31787773	m6A	767	+	31787772	31787773	0,60,0	59	24
12	32068689	32068690	m6A	867	-	32068689	32068690	0,206,0	26	81
12	32069041	32069042	m6A	733	-	32069041	32069042	0,31,0	25	12
12	33335631	33335632	m6A	767	+	33335631	33335632	0,34,0	38	13
12	33336207	33336208	m6A	833	+	33336207	33336208	0,97,0	55	38
12	33336294	33336295	m6A	767	+	33336294	33336295	0,51,0	65	20
12	33336373	33336374	m6A	833	+	33336373	33336374	0,83,0	55	33
12	33336610	33336611	m6A	800	+	33336610	33336611	0,52,0	59	20
12	33350559	33350560	m6A	733	-	33350559	33350560	0,18,0	463	7
12	33350947	33350948	m6A	833	-	33350947	33350948	0,41,0	477	16
12	33351087	33351088	m6A	700	-	33351087	33351088	0,18,0	415	7
12	33351226	33351227	m6A	683	-	33351226	33351227	0,21,0	403	8
12	33351462	33351463	m6A	767	-	33351462	33351463	0,105,0	385	41
12	33351546	33351547	m6A	667	-	33351546	33351547	0,23,0	351	9
12	33351611	33351612	m6A	800	-	33351611	33351612	0,126,0	320	49
12	33351692	33351693	m6A	683	-	33351692	33351693	0,16,0	314	6
12	33351732	33351733	m6A	700	-	33351732	33351733	0,38,0	269	15
12	33351877	33351878	m6A	833	-	33351877	33351878	0,141,0	139	55
12	33352673	33352674	m6A	750	-	33352673	33352674	0,93,0	71	37
12	33450361	33450362	m6A	700	+	33450361	33450362	0,35,0	29	14
12	33473381	33473382	m6A	667	+	33473381	33473382	0,13,0	58	5
12	33473469	33473470	m6A	700	+	33473469	33473470	0,20,0	52	8
12	33473626	33473627	m6A	700	+	33473626	33473627	0,76,0	64	30
12	33473661	33473662	m6A	900	+	33473661	33473662	0,72,0	60	28
12	33473738	33473739	m6A	850	+	33473738	33473739	0,97,0	68	38
12	33473920	33473921	m6A	817	+	33473920	33473921	0,31,0	50	12
12	33536348	33536349	m6A	867	+	33536348	33536349	0,74,0	31	29
12	33537024	33537025	m6A	800	+	33537024	33537025	0,26,0	29	10
12	33539522	33539523	m6A	633	-	33539522	33539523	0,26,0	30	10
12	33739054	33739055	m6A	750	-	33739054	33739055	0,81,0	44	32
12	33739155	33739156	m6A	933	-	33739155	33739156	0,27,0	28	11
12	33739255	33739256	m6A	633	-	33739255	33739256	0,31,0	41	12
12	33818496	33818497	m6A	633	+	33818496	33818497	0,21,0	37	8
12	33818619	33818620	m6A	883	+	33818619	33818620	0,170,0	42	67
12	33912659	33912660	m6A	833	+	33912659	33912660	0,85,0	27	33
12	33912929	33912930	m6A	617	+	33912929	33912930	0,38,0	27	15
12	33967953	33967954	m6A	600	-	33967953	33967954	0,61,0	25	24
12	34892262	34892263	m6A	783	+	34892262	34892263	0,59,0	26	23
12	34892494	34892495	m6A	933	+	34892494	34892495	0,113,0	27	44
12	34892532	34892533	m6A	900	+	34892532	34892533	0,46,0	28	18
12	35051071	35051072	m6A	900	+	35051071	35051072	0,115,0	91	45
12	35051081	35051082	m6A	900	+	35051081	35051082	0,14,0	90	6
12	35051151	35051152	m6A	917	+	35051151	35051152	0,24,0	42	10
12	35051157	35051158	m6A	700	+	35051157	35051158	0,15,0	84	6
12	35051234	35051235	m6A	783	+	35051234	35051235	0,39,0	79	15
12	35051409	35051410	m6A	833	+	35051409	35051410	0,27,0	85	11
12	35346534	35346535	m6A	767	-	35346534	35346535	0,43,0	42	17
12	35347199	35347200	m6A	700	-	35347199	35347200	0,16,0	32	6
12	35347961	35347962	m6A	967	-	35347961	35347962	0,64,0	28	25
12	35543637	35543638	m6A	800	-	35543637	35543638	0,103,0	67	40
12	35544156	35544157	m6A	767	-	35544156	35544157	0,67,0	65	26
12	35544655	35544656	m6A	900	-	35544655	35544656	0,103,0	42	40
12	35544782	35544783	m6A	683	-	35544782	35544783	0,16,0	32	6
12	35544962	35544963	m6A	850	-	35544962	35544963	0,94,0	27	37
12	35593510	35593511	m6A	717	+	35593510	35593511	0,14,0	38	5
12	35958689	35958690	m6A	700	-	35958689	35958690	0,29,0	26	12
12	35960643	35960644	m6A	867	-	35960643	35960644	0,20,0	25	8
12	42364211	42364212	m6A	800	-	42364211	42364212	0,42,0	223	17
12	42364264	42364265	m6A	767	-	42364264	42364265	0,48,0	298	19
12	42364750	42364751	m6A	833	-	42364750	42364751	0,22,0	300	9
12	42369873	42369874	m6A	700	-	42369873	42369874	0,40,0	45	16
12	42369881	42369882	m6A	933	-	42369881	42369882	0,23,0	44	9
12	42371616	42371617	m6A	783	-	42371616	42371617	0,24,0	43	9
12	42378838	42378839	m6A	900	-	42378838	42378839	0,18,0	28	7
12	45257058	45257059	m6A	833	+	45257058	45257059	0,13,0	39	5
12	46679257	46679258	m6A	600	+	46679257	46679258	0,39,0	33	15
12	46867425	46867426	m6A	767	+	46867425	46867426	0,83,0	52	33
12	46867515	46867516	m6A	800	+	46867515	46867516	0,34,0	53	13
12	46937526	46937527	m6A	667	+	46937526	46937527	0,53,0	29	21
12	46937633	46937634	m6A	567	+	46937633	46937634	0,31,0	25	12
12	48094159	48094160	m6A	733	-	48094159	48094160	0,57,0	76	22
12	48341507	48341508	m6A	717	+	48341507	48341508	0,77,0	53	30
12	48341589	48341590	m6A	800	+	48341589	48341590	0,77,0	43	30
12	48470398	48470399	m6A	633	-	48470398	48470399	0,66,0	27	26
12	48681812	48681813	m6A	833	+	48681812	48681813	0,121,0	61	48
12	48682193	48682194	m6A	800	+	48682193	48682194	0,27,0	66	11
12	48810667	48810668	m6A	733	+	48810667	48810668	0,21,0	96	8
12	48810675	48810676	m6A	800	+	48810675	48810676	0,13,0	98	5
12	48810830	48810831	m6A	867	+	48810830	48810831	0,80,0	92	32
12	48811030	48811031	m6A	733	+	48811030	48811031	0,34,0	82	13
13	83020	83021	m6A	900	-	83020	83021	0,14,0	71	6
13	319712	319713	m6A	950	-	319712	319713	0,13,0	39	5
13	429689	429690	m6A	767	+	429689	429690	0,61,0	29	24
13	429824	429825	m6A	833	+	429824	429825	0,47,0	27	18
13	493937	493938	m6A	783	+	493937	493938	0,99,0	41	39
13	549364	549365	m6A	717	+	549364	549365	0,20,0	25	8
13	549514	549515	m6A	833	+	549514	549515	0,49,0	31	19
13	719267	719268	m6A	733	+	719267	719268	0,20,0	25	8
13	1125237	1125238	m6A	833	-	1125237	1125238	0,68,0	49	26
13	1125311	1125312	m6A	700	-	1125311	1125312	0,55,0	51	22
13	1140661	1140662	m6A	767	+	1140661	1140662	0,80,0	35	31
13	1140709	1140710	m6A	667	+	1140709	1140710	0,22,0	34	9
13	2254426	2254427	m6A	933	-	2254426	2254427	0,123,0	52	48
13	2254917	2254918	m6A	800	-	2254917	2254918	0,22,0	47	8
13	2255360	2255361	m6A	717	-	2255360	2255361	0,90,0	34	35
13	2315179	2315180	m6A	867	-	2315179	2315180	0,29,0	52	12
13	2328854	2328855	m6A	683	-	2328854	2328855	0,16,0	32	6
13	2392265	2392266	m6A	767	+	2392265	2392266	0,55,0	28	21
13	2427780	2427781	m6A	600	-	2427780	2427781	0,19,0	40	8
13	2427805	2427806	m6A	767	-	2427805	2427806	0,24,0	32	9
13	2925372	2925373	m6A	667	-	2925372	2925373	0,59,0	26	23
13	2925401	2925402	m6A	967	-	2925401	2925402	0,128,0	28	50
13	2925764	2925765	m6A	900	-	2925764	2925765	0,139,0	44	55
13	3915366	3915367	m6A	700	-	3915366	3915367	0,16,0	79	6
13	3915408	3915409	m6A	883	-	3915408	3915409	0,116,0	79	46
13	3915415	3915416	m6A	867	-	3915415	3915416	0,36,0	84	14
13	3916016	3916017	m6A	900	-	3916016	3916017	0,145,0	65	57
13	3946874	3946875	m6A	683	+	3946874	3946875	0,18,0	29	7
13	4232897	4232898	m6A	700	-	4232897	4232898	0,17,0	44	7
13	4233663	4233664	m6A	933	-	4233663	4233664	0,34,0	37	14
13	4234234	4234235	m6A	783	-	4234234	4234235	0,34,0	30	13
13	4657660	4657661	m6A	767	-	4657660	4657661	0,100,0	145	39
13	4657730	4657731	m6A	750	-	4657730	4657731	0,29,0	142	11
13	4721708	4721709	m6A	750	-	4721708	4721709	0,54,0	38	21
13	4721963	4721964	m6A	783	-	4721963	4721964	0,105,0	34	41
13	4721984	4721985	m6A	700	-	4721984	4721985	0,14,0	36	6
13	4722060	4722061	m6A	767	-	4722060	4722061	0,26,0	30	10
13	4722343	4722344	m6A	800	-	4722343	4722344	0,112,0	32	44
13	4973428	4973429	m6A	833	-	4973428	4973429	0,57,0	85	22
13	4973921	4973922	m6A	933	-	4973921	4973922	0,158,0	76	62
13	4974010	4974011	m6A	833	-	4974010	4974011	0,106,0	103	42
13	5028601	5028602	m6A	800	+	5028601	5028602	0,34,0	249	13
13	6204711	6204712	m6A	800	+	6204711	6204712	0,55,0	70	21
13	6205059	6205060	m6A	717	+	6205059	6205060	0,39,0	65	15
13	6247357	6247358	m6A	900	-	6247357	6247358	0,107,0	31	42
13	6247474	6247475	m6A	767	-	6247474	6247475	0,22,0	35	9
13	6259192	6259193	m6A	733	-	6259192	6259193	0,30,0	34	12
13	6259226	6259227	m6A	733	-	6259226	6259227	0,39,0	39	15
13	6259718	6259719	m6A	767	-	6259718	6259719	0,91,0	45	36
13	7170126	7170127	m6A	867	+	7170126	7170127	0,100,0	28	39
13	7170248	7170249	m6A	717	-	7170248	7170249	0,20,0	26	8
13	7170807	7170808	m6A	600	-	7170807	7170808	0,26,0	29	10
13	8281713	8281714	m6A	700	-	8281713	8281714	0,41,0	37	16
13	8281842	8281843	m6A	833	-	8281842	8281843	0,25,0	31	10
13	8281864	8281865	m6A	767	-	8281864	8281865	0,60,0	34	24
13	8281922	8281923	m6A	717	-	8281922	8281923	0,28,0	37	11
13	8282077	8282078	m6A	767	-	8282077	8282078	0,80,0	35	31
13	8685378	8685379	m6A	833	-	8685378	8685379	0,60,0	55	24
13	8685549	8685550	m6A	783	-	8685549	8685550	0,70,0	51	28
13	8685654	8685655	m6A	767	-	8685654	8685655	0,16,0	48	6
13	8690242	8690243	m6A	633	-	8690242	8690243	0,15,0	50	6
13	8778191	8778192	m6A	783	-	8778191	8778192	0,105,0	63	41
13	8778198	8778199	m6A	833	-	8778198	8778199	0,129,0	69	51
13	9351193	9351194	m6A	783	-	9351193	9351194	0,16,0	33	6
13	9572031	9572032	m6A	783	+	9572031	9572032	0,18,0	28	7
13	9656587	9656588	m6A	733	+	9656587	9656588	0,39,0	26	15
13	9848071	9848072	m6A	733	+	9848071	9848072	0,13,0	77	5
13	9851216	9851217	m6A	633	+	9851216	9851217	0,17,0	88	7
13	9856290	9856291	m6A	650	-	9856290	9856291	0,20,0	25	8
13	9856500	9856501	m6A	567	-	9856500	9856501	0,23,0	33	9
13	9857022	9857023	m6A	700	-	9857022	9857023	0,92,0	25	36
13	11550703	11550704	m6A	650	+	11550703	11550704	0,36,0	28	14
13	11570101	11570102	m6A	867	+	11570101	11570102	0,103,0	94	40
13	11570315	11570316	m6A	850	+	11570315	11570316	0,79,0	39	31
13	11570317	11570318	m6A	667	+	11570317	11570318	0,27,0	47	11
13	11677953	11677954	m6A	533	-	11677953	11677954	0,26,0	29	10
13	11746437	11746438	m6A	767	-	11746437	11746438	0,16,0	115	6
13	11746777	11746778	m6A	800	-	11746777	11746778	0,116,0	99	46
13	11746813	11746814	m6A	800	-	11746813	11746814	0,55,0	106	22
13	11746844	11746845	m6A	767	-	11746844	11746845	0,55,0	98	21
13	11868689	11868690	m6A	817	+	11868689	11868690	0,98,0	83	39
13	11868693	11868694	m6A	667	+	11868693	11868694	0,14,0	38	5
13	11976016	11976017	m6A	833	-	11976016	11976017	0,39,0	33	15
13	11976063	11976064	m6A	800	-	11976063	11976064	0,30,0	34	12
13	12008090	12008091	m6A	867	-	12008090	12008091	0,33,0	78	13
13	12008429	12008430	m6A	700	-	12008429	12008430	0,17,0	75	7
13	12012689	12012690	m6A	733	-	12012689	12012690	0,28,0	36	11
13	12012693	12012694	m6A	633	-	12012693	12012694	0,15,0	35	6
13	12016150	12016151	m6A	633	-	12016150	12016151	0,27,0	28	11
13	12665025	12665026	m6A	667	-	12665025	12665026	0,34,0	30	13
13	12665186	12665187	m6A	683	-	12665186	12665187	0,16,0	33	6
13	12665275	12665276	m6A	767	-	12665275	12665276	0,61,0	29	24
13	12665300	12665301	m6A	750	-	12665300	12665301	0,20,0	26	8
13	12665447	12665448	m6A	900	-	12665447	12665448	0,104,0	32	41
13	12681194	12681195	m6A	733	+	12681194	12681195	0,59,0	30	23
13	12681199	12681200	m6A	900	+	12681199	12681200	0,178,0	30	70
13	12681272	12681273	m6A	967	+	12681272	12681273	0,182,0	35	71
13	12681297	12681298	m6A	800	+	12681297	12681298	0,120,0	32	47
13	12681853	12681854	m6A	700	+	12681853	12681854	0,26,0	30	10
13	12994273	12994274	m6A	700	-	12994273	12994274	0,32,0	80	12
13	12994454	12994455	m6A	717	-	12994454	12994455	0,16,0	63	6
13	12999636	12999637	m6A	783	-	12999636	12999637	0,17,0	31	6
13	13942161	13942162	m6A	783	+	13942161	13942162	0,126,0	69	49
13	14915574	14915575	m6A	783	-	14915574	14915575	0,31,0	65	12
13	14916095	14916096	m6A	833	-	14916095	14916096	0,13,0	58	5
13	15668625	15668626	m6A	933	+	15668625	15668626	0,28,0	65	11
13	15704854	15704855	m6A	633	+	15704854	15704855	0,32,0	55	13
13	15704977	15704978	m6A	817	+	15704977	15704978	0,52,0	49	20
13	15705020	15705021	m6A	733	+	15705020	15705021	0,14,0	57	5
13	15725217	15725218	m6A	800	+	15725217	15725218	0,33,0	69	13
13	15725387	15725388	m6A	783	+	15725387	15725388	0,90,0	79	35
13	15725416	15725417	m6A	733	+	15725416	15725417	0,34,0	68	13
13	15725735	15725736	m6A	733	+	15725735	15725736	0,49,0	98	19
13	15762312	15762313	m6A	767	-	15762312	15762313	0,55,0	51	22
13	15763084	15763085	m6A	900	-	15763084	15763085	0,16,0	49	6
13	15763160	15763161	m6A	767	-	15763160	15763161	0,54,0	38	21
13	15763221	15763222	m6A	833	-	15763221	15763222	0,92,0	36	36
13	15763269	15763270	m6A	600	-	15763269	15763270	0,21,0	37	8
13	15763365	15763366	m6A	733	-	15763365	15763366	0,72,0	46	28
13	15763385	15763386	m6A	867	-	15763385	15763386	0,99,0	36	39
13	15809184	15809185	m6A	583	+	15809184	15809185	0,18,0	57	7
13	15814402	15814403	m6A	783	+	15814402	15814403	0,17,0	61	7
13	15814459	15814460	m6A	767	+	15814459	15814460	0,139,0	57	54
13	15914658	15914659	m6A	633	-	15914658	15914659	0,29,0	26	12
13	15924738	15924739	m6A	733	-	15924738	15924739	0,51,0	25	20
13	17470804	17470805	m6A	633	+	17470804	17470805	0,112,0	25	44
13	17714917	17714918	m6A	650	-	17714917	17714918	0,23,0	87	9
13	17722731	17722732	m6A	833	-	17722731	17722732	0,13,0	39	5
13	18323681	18323682	m6A	800	+	18323681	18323682	0,56,0	86	22
13	18323913	18323914	m6A	683	+	18323913	18323914	0,17,0	91	7
13	18324183	18324184	m6A	600	+	18324183	18324184	0,14,0	56	5
13	18324264	18324265	m6A	667	+	18324264	18324265	0,19,0	67	8
13	18359355	18359356	m6A	683	+	18359355	18359356	0,16,0	33	6
13	18359517	18359518	m6A	633	+	18359517	18359518	0,28,0	27	11
13	18509681	18509682	m6A	667	+	18509681	18509682	0,20,0	25	8
13	18511229	18511230	m6A	867	+	18511229	18511230	0,86,0	124	34
13	18512099	18512100	m6A	900	+	18512099	18512100	0,40,0	110	16
13	19317163	19317164	m6A	683	+	19317163	19317164	0,18,0	29	7
13	21666804	21666805	m6A	700	-	21666804	21666805	0,48,0	91	19
13	21667875	21667876	m6A	717	-	21667875	21667876	0,50,0	61	20
13	21668100	21668101	m6A	800	-	21668100	21668101	0,115,0	51	45
13	21668210	21668211	m6A	883	-	21668210	21668211	0,73,0	70	29
13	21671635	21671636	m6A	833	-	21671635	21671636	0,15,0	52	6
13	21671666	21671667	m6A	633	-	21671666	21671667	0,23,0	66	9
13	21671693	21671694	m6A	900	-	21671693	21671694	0,22,0	58	9
13	21671843	21671844	m6A	833	-	21671843	21671844	0,14,0	57	5
13	21671918	21671919	m6A	700	-	21671918	21671919	0,66,0	54	26
13	21775540	21775541	m6A	767	+	21775540	21775541	0,74,0	31	29
13	21775572	21775573	m6A	833	+	21775572	21775573	0,49,0	36	19
13	21775661	21775662	m6A	800	+	21775661	21775662	0,168,0	35	66
13	22617910	22617911	m6A	933	+	22617910	22617911	0,151,0	27	59
13	22617966	22617967	m6A	817	+	22617966	22617967	0,137,0	26	54
13	22619087	22619088	m6A	767	+	22619087	22619088	0,54,0	38	21
13	22619097	22619098	m6A	800	+	22619097	22619098	0,14,0	37	5
13	22619449	22619450	m6A	900	+	22619449	22619450	0,106,0	36	42
13	22683293	22683294	m6A	783	-	22683293	22683294	0,32,0	32	12
13	22839409	22839410	m6A	733	+	22839409	22839410	0,24,0	43	9
13	23037759	23037760	m6A	800	-	23037759	23037760	0,83,0	46	33
13	23037789	23037790	m6A	800	-	23037789	23037790	0,85,0	48	33
13	23037915	23037916	m6A	800	-	23037915	23037916	0,81,0	47	32
13	23058874	23058875	m6A	667	-	23058874	23058875	0,17,0	60	7
13	23059305	23059306	m6A	700	-	23059305	23059306	0,62,0	45	24
13	23059465	23059466	m6A	667	-	23059465	23059466	0,21,0	36	8
13	23901404	23901405	m6A	867	+	23901404	23901405	0,161,0	108	63
13	23901609	23901610	m6A	767	+	23901609	23901610	0,107,0	122	42
13	24384733	24384734	m6A	750	-	24384733	24384734	0,68,0	219	26
13	24581802	24581803	m6A	883	+	24581802	24581803	0,69,0	37	27
13	24701912	24701913	m6A	567	-	24701912	24701913	0,23,0	56	9
13	24704125	24704126	m6A	700	-	24704125	24704126	0,167,0	29	66
13	24704169	24704170	m6A	900	-	24704169	24704170	0,26,0	30	10
13	24781576	24781577	m6A	900	-	24781576	24781577	0,102,0	40	40
13	24782214	24782215	m6A	733	-	24782214	24782215	0,33,0	46	13
13	24782454	24782455	m6A	883	-	24782454	24782455	0,128,0	40	50
13	24918837	24918838	m6A	733	-	24918837	24918838	0,20,0	26	8
13	25403221	25403222	m6A	867	-	25403221	25403222	0,125,0	57	49
13	25403485	25403486	m6A	767	-	25403485	25403486	0,23,0	56	9
13	25403615	25403616	m6A	650	-	25403615	25403616	0,52,0	49	20
13	25403748	25403749	m6A	667	-	25403748	25403749	0,42,0	55	16
13	25404242	25404243	m6A	750	-	25404242	25404243	0,24,0	43	9
13	25404283	25404284	m6A	900	-	25404283	25404284	0,90,0	37	35
13	25404397	25404398	m6A	733	-	25404397	25404398	0,39,0	33	15
13	25404430	25404431	m6A	800	-	25404430	25404431	0,34,0	37	14
13	25404515	25404516	m6A	1000	-	25404515	25404516	0,13,0	39	5
13	25565976	25565977	m6A	733	+	25565976	25565977	0,93,0	63	36
13	25566009	25566010	m6A	933	+	25566009	25566010	0,150,0	56	59
13	25726110	25726111	m6A	667	+	25726110	25726111	0,22,0	59	8
13	25726217	25726218	m6A	667	+	25726217	25726218	0,36,0	50	14
13	25763251	25763252	m6A	867	-	25763251	25763252	0,109,0	77	43
13	25763478	25763479	m6A	683	-	25763478	25763479	0,77,0	73	30
13	25824474	25824475	m6A	733	-	25824474	25824475	0,29,0	176	11
13	25824610	25824611	m6A	867	-	25824610	25824611	0,113,0	155	44
13	25824724	25824725	m6A	833	-	25824724	25824725	0,107,0	124	42
13	25825020	25825021	m6A	800	-	25825020	25825021	0,30,0	164	12
13	25825360	25825361	m6A	900	-	25825360	25825361	0,126,0	140	49
13	25825587	25825588	m6A	617	-	25825587	25825588	0,14,0	142	6
13	25829477	25829478	m6A	700	-	25829477	25829478	0,14,0	108	6
13	28010322	28010323	m6A	717	-	28010322	28010323	0,28,0	36	11
13	28010444	28010445	m6A	900	-	28010444	28010445	0,116,0	33	46
13	28010576	28010577	m6A	850	-	28010576	28010577	0,16,0	33	6
13	28615566	28615567	m6A	733	+	28615566	28615567	0,24,0	63	10
13	28615718	28615719	m6A	600	+	28615718	28615719	0,18,0	70	7
13	28694689	28694690	m6A	633	+	28694689	28694690	0,28,0	27	11
13	28694718	28694719	m6A	733	+	28694718	28694719	0,20,0	26	8
13	29346955	29346956	m6A	733	+	29346955	29346956	0,88,0	29	34
13	29347094	29347095	m6A	817	+	29347094	29347095	0,66,0	31	26
13	29347099	29347100	m6A	900	+	29347099	29347100	0,119,0	30	47
13	29347712	29347713	m6A	700	+	29347712	29347713	0,17,0	45	7
13	29935378	29935379	m6A	733	+	29935378	29935379	0,55,0	60	22
13	29935420	29935421	m6A	867	+	29935420	29935421	0,15,0	70	6
13	29935807	29935808	m6A	783	+	29935807	29935808	0,19,0	81	7
13	29936213	29936214	m6A	833	+	29936213	29936214	0,45,0	40	18
13	29953378	29953379	m6A	867	-	29953378	29953379	0,41,0	81	16
13	29953409	29953410	m6A	800	-	29953409	29953410	0,89,0	83	35
13	29953453	29953454	m6A	733	-	29953453	29953454	0,16,0	80	6
13	29953566	29953567	m6A	750	-	29953566	29953567	0,54,0	66	21
13	29967182	29967183	m6A	867	-	29967182	29967183	0,39,0	33	15
13	30043611	30043612	m6A	833	+	30043611	30043612	0,54,0	52	21
13	30043992	30043993	m6A	833	+	30043992	30043993	0,55,0	84	21
13	30152474	30152475	m6A	933	-	30152474	30152475	0,19,0	53	8
13	30159346	30159347	m6A	783	-	30159346	30159347	0,14,0	37	5
13	30166904	30166905	m6A	733	+	30166904	30166905	0,28,0	64	11
13	30167016	30167017	m6A	667	+	30167016	30167017	0,22,0	57	9
13	30167080	30167081	m6A	717	+	30167080	30167081	0,35,0	59	14
13	30167310	30167311	m6A	750	+	30167310	30167311	0,27,0	77	10
13	30167409	30167410	m6A	633	+	30167409	30167410	0,14,0	74	5
13	30168862	30168863	m6A	817	+	30168862	30168863	0,60,0	68	24
13	30575437	30575438	m6A	667	+	30575437	30575438	0,22,0	47	8
13	30575463	30575464	m6A	767	+	30575463	30575464	0,64,0	36	25
13	30575593	30575594	m6A	833	+	30575593	30575594	0,79,0	45	31
13	30652670	30652671	m6A	700	-	30652670	30652671	0,40,0	57	16
13	30653184	30653185	m6A	700	-	30653184	30653185	0,61,0	42	24
13	31393331	31393332	m6A	750	-	31393331	31393332	0,34,0	60	13
13	31682839	31682840	m6A	767	-	31682839	31682840	0,62,0	37	24
13	31685908	31685909	m6A	733	-	31685908	31685909	0,28,0	27	11
13	31689714	31689715	m6A	667	+	31689714	31689715	0,17,0	30	7
13	31707430	31707431	m6A	733	+	31707430	31707431	0,107,0	38	42
13	33041188	33041189	m6A	900	-	33041188	33041189	0,64,0	36	25
13	33041289	33041290	m6A	767	-	33041289	33041290	0,156,0	36	61
13	33041379	33041380	m6A	700	-	33041379	33041380	0,92,0	36	36
13	33174542	33174543	m6A	800	-	33174542	33174543	0,43,0	48	17
13	33174959	33174960	m6A	867	-	33174959	33174960	0,162,0	33	64
13	33175090	33175091	m6A	717	-	33175090	33175091	0,20,0	26	8
13	33175215	33175216	m6A	800	-	33175215	33175216	0,27,0	28	11
13	33211458	33211459	m6A	933	-	33211458	33211459	0,46,0	28	18
13	33609361	33609362	m6A	767	+	33609361	33609362	0,31,0	181	12
13	33645636	33645637	m6A	800	-	33645636	33645637	0,29,0	44	11
13	33645955	33645956	m6A	667	-	33645955	33645956	0,46,0	33	18
13	33646345	33646346	m6A	733	-	33646345	33646346	0,14,0	36	6
13	33646650	33646651	m6A	733	-	33646650	33646651	0,16,0	32	6
13	33655943	33655944	m6A	767	+	33655943	33655944	0,47,0	27	18
13	33655972	33655973	m6A	800	+	33655972	33655973	0,20,0	25	8
13	33670022	33670023	m6A	567	-	33670022	33670023	0,25,0	41	10
13	33683711	33683712	m6A	700	-	33683711	33683712	0,15,0	34	6
13	33695445	33695446	m6A	883	-	33695445	33695446	0,125,0	49	49
13	33695561	33695562	m6A	883	-	33695561	33695562	0,71,0	79	28
13	33696094	33696095	m6A	783	-	33696094	33696095	0,26,0	60	10
13	33696127	33696128	m6A	800	-	33696127	33696128	0,19,0	55	7
13	33696239	33696240	m6A	800	-	33696239	33696240	0,100,0	33	39
13	34804834	34804835	m6A	833	-	34804834	34804835	0,19,0	27	7
13	34804883	34804884	m6A	767	-	34804883	34804884	0,22,0	34	9
13	34810742	34810743	m6A	700	-	34810742	34810743	0,18,0	28	7
13	35511693	35511694	m6A	650	-	35511693	35511694	0,32,0	63	13
13	35527425	35527426	m6A	600	-	35527425	35527426	0,16,0	47	6
13	35750984	35750985	m6A	800	-	35750984	35750985	0,18,0	101	7
13	35751019	35751020	m6A	800	-	35751019	35751020	0,122,0	98	48
13	35751274	35751275	m6A	850	-	35751274	35751275	0,65,0	87	25
13	35787977	35787978	m6A	700	-	35787977	35787978	0,43,0	42	17
13	35788215	35788216	m6A	883	-	35788215	35788216	0,113,0	36	44
13	35904600	35904601	m6A	800	-	35904600	35904601	0,25,0	259	10
13	35904805	35904806	m6A	767	-	35904805	35904806	0,69,0	225	27
13	35905115	35905116	m6A	800	-	35905115	35905116	0,23,0	167	9
13	35905124	35905125	m6A	683	-	35905124	35905125	0,34,0	182	13
13	35905223	35905224	m6A	767	-	35905223	35905224	0,14,0	185	5
13	35905297	35905298	m6A	800	-	35905297	35905298	0,30,0	168	12
13	35907031	35907032	m6A	833	-	35907031	35907032	0,52,0	114	20
13	35907047	35907048	m6A	700	-	35907047	35907048	0,64,0	108	25
13	35907083	35907084	m6A	767	-	35907083	35907084	0,63,0	77	25
13	35907185	35907186	m6A	817	-	35907185	35907186	0,37,0	68	15
13	35907951	35907952	m6A	867	-	35907951	35907952	0,21,0	86	8
13	36135150	36135151	m6A	633	-	36135150	36135151	0,28,0	45	11
13	36135333	36135334	m6A	833	-	36135333	36135334	0,64,0	52	25
13	36135345	36135346	m6A	933	-	36135345	36135346	0,173,0	50	68
13	36135371	36135372	m6A	900	-	36135371	36135372	0,104,0	44	41
13	36135402	36135403	m6A	733	-	36135402	36135403	0,15,0	52	6
13	36135426	36135427	m6A	867	-	36135426	36135427	0,135,0	49	53
13	36530622	36530623	m6A	800	-	36530622	36530623	0,99,0	80	39
13	36557564	36557565	m6A	767	-	36557564	36557565	0,59,0	56	23
13	36578530	36578531	m6A	900	-	36578530	36578531	0,125,0	88	49
13	36579154	36579155	m6A	750	-	36579154	36579155	0,86,0	65	34
13	36592286	36592287	m6A	633	+	36592286	36592287	0,16,0	32	6
13	36592885	36592886	m6A	850	+	36592885	36592886	0,42,0	49	16
13	36603351	36603352	m6A	733	+	36603351	36603352	0,43,0	66	17
13	36605592	36605593	m6A	867	+	36605592	36605593	0,108,0	73	42
13	36605635	36605636	m6A	800	+	36605635	36605636	0,65,0	67	25
13	36605900	36605901	m6A	767	+	36605900	36605901	0,19,0	106	8
13	36606316	36606317	m6A	767	+	36606316	36606317	0,34,0	113	13
13	36606507	36606508	m6A	700	+	36606507	36606508	0,30,0	112	12
13	36706300	36706301	m6A	833	-	36706300	36706301	0,77,0	43	30
13	36706326	36706327	m6A	617	-	36706326	36706327	0,20,0	52	8
13	36787083	36787084	m6A	1000	-	36787083	36787084	0,16,0	32	6
13	36787578	36787579	m6A	933	-	36787578	36787579	0,28,0	27	11
13	36787611	36787612	m6A	817	-	36787611	36787612	0,66,0	31	26
13	36787756	36787757	m6A	850	-	36787756	36787757	0,19,0	27	7
13	36787907	36787908	m6A	733	-	36787907	36787908	0,31,0	25	12
13	36932538	36932539	m6A	817	+	36932538	36932539	0,32,0	32	12
13	37587055	37587056	m6A	667	-	37587055	37587056	0,28,0	27	11
13	37587164	37587165	m6A	633	-	37587164	37587165	0,18,0	43	7
13	37656625	37656626	m6A	700	-	37656625	37656626	0,29,0	35	11
13	38621597	38621598	m6A	600	-	38621597	38621598	0,26,0	30	10
13	39228281	39228282	m6A	600	+	39228281	39228282	0,49,0	26	19
13	40247391	40247392	m6A	900	-	40247391	40247392	0,88,0	49	35
13	40247790	40247791	m6A	817	-	40247790	40247791	0,74,0	83	29
13	40248046	40248047	m6A	667	-	40248046	40248047	0,15,0	84	6
13	40249233	40249234	m6A	633	-	40249233	40249234	0,28,0	45	11
13	40249708	40249709	m6A	683	-	40249708	40249709	0,77,0	33	30
13	40249931	40249932	m6A	817	-	40249931	40249932	0,17,0	30	7
13	40250147	40250148	m6A	867	-	40250147	40250148	0,46,0	28	18
13	40351756	40351757	m6A	883	+	40351756	40351757	0,61,0	25	24
13	40352073	40352074	m6A	833	+	40352073	40352074	0,57,0	27	22
13	40352093	40352094	m6A	733	+	40352093	40352094	0,74,0	31	29
13	40456238	40456239	m6A	600	+	40456238	40456239	0,37,0	41	15
13	42330958	42330959	m6A	900	+	42330958	42330959	0,15,0	50	6
13	42349967	42349968	m6A	767	+	42349967	42349968	0,33,0	170	13
13	42481203	42481204	m6A	767	-	42481203	42481204	0,92,0	25	36
13	42621469	42621470	m6A	683	-	42621469	42621470	0,88,0	29	34
13	42622071	42622072	m6A	700	-	42622071	42622072	0,66,0	27	26
13	42622094	42622095	m6A	800	-	42622094	42622095	0,26,0	29	10
13	44703138	44703139	m6A	667	-	44703138	44703139	0,61,0	25	24
13	44763711	44763712	m6A	667	-	44763711	44763712	0,16,0	33	6
13	44763838	44763839	m6A	600	-	44763838	44763839	0,26,0	40	10
13	44764161	44764162	m6A	833	-	44764161	44764162	0,18,0	43	7
13	44764189	44764190	m6A	783	-	44764189	44764190	0,51,0	40	20
13	44767852	44767853	m6A	783	-	44767852	44767853	0,28,0	37	11
13	44788829	44788830	m6A	717	-	44788829	44788830	0,18,0	113	7
13	44848556	44848557	m6A	733	-	44848556	44848557	0,53,0	29	21
13	45015301	45015302	m6A	750	-	45015301	45015302	0,80,0	32	31
13	45015945	45015946	m6A	717	-	45015945	45015946	0,15,0	271	6
13	45035853	45035854	m6A	633	-	45035853	45035854	0,16,0	33	6
13	45494685	45494686	m6A	867	+	45494685	45494686	0,97,0	71	38
13	45494779	45494780	m6A	767	+	45494779	45494780	0,26,0	79	10
13	46180128	46180129	m6A	833	+	46180128	46180129	0,83,0	37	32
13	46954907	46954908	m6A	700	+	46954907	46954908	0,70,0	55	27
13	48381784	48381785	m6A	867	-	48381784	48381785	0,153,0	25	60
13	49544858	49544859	m6A	833	-	49544858	49544859	0,20,0	63	8
13	49583978	49583979	m6A	750	-	49583978	49583979	0,22,0	46	9
13	49768647	49768648	m6A	700	+	49768647	49768648	0,41,0	31	16
13	49768695	49768696	m6A	600	+	49768695	49768696	0,16,0	32	6
13	49768860	49768861	m6A	883	+	49768860	49768861	0,45,0	34	18
13	50349007	50349008	m6A	667	-	50349007	50349008	0,34,0	38	13
13	50349445	50349446	m6A	750	-	50349445	50349446	0,15,0	34	6
13	50349511	50349512	m6A	717	-	50349511	50349512	0,16,0	33	6
14	187095	187096	m6A	867	+	187095	187096	0,114,0	38	45
14	1159861	1159862	m6A	833	+	1159861	1159862	0,32,0	32	12
14	1159968	1159969	m6A	700	+	1159968	1159969	0,34,0	38	13
14	1159988	1159989	m6A	750	+	1159988	1159989	0,13,0	39	5
14	1159993	1159994	m6A	933	+	1159993	1159994	0,83,0	37	32
14	1160006	1160007	m6A	700	+	1160006	1160007	0,14,0	38	5
14	1177565	1177566	m6A	767	+	1177565	1177566	0,47,0	27	18
14	1177594	1177595	m6A	900	+	1177594	1177595	0,26,0	30	10
14	3513724	3513725	m6A	833	+	3513724	3513725	0,37,0	319	15
14	3536755	3536756	m6A	733	+	3536755	3536756	0,41,0	50	16
14	5859723	5859724	m6A	700	+	5859723	5859724	0,40,0	45	16
14	5864193	5864194	m6A	683	+	5864193	5864194	0,14,0	108	6
14	6934590	6934591	m6A	700	-	6934590	6934591	0,21,0	74	8
14	6963776	6963777	m6A	967	+	6963776	6963777	0,17,0	30	7
14	6965461	6965462	m6A	867	+	6965461	6965462	0,34,0	238	13
14	6966094	6966095	m6A	717	+	6966094	6966095	0,19,0	185	8
14	6973348	6973349	m6A	767	-	6973348	6973349	0,27,0	170	11
14	6973433	6973434	m6A	733	-	6973433	6973434	0,20,0	177	8
14	7408718	7408719	m6A	667	+	7408718	7408719	0,28,0	45	11
14	7409051	7409052	m6A	767	+	7409051	7409052	0,108,0	40	42
14	7409148	7409149	m6A	733	+	7409148	7409149	0,16,0	49	6
14	7898451	7898452	m6A	600	+	7898451	7898452	0,20,0	89	8
14	7900066	7900067	m6A	683	+	7900066	7900067	0,37,0	96	15
14	7900774	7900775	m6A	933	+	7900774	7900775	0,114,0	145	45
14	7900827	7900828	m6A	733	+	7900827	7900828	0,33,0	130	13
14	7900896	7900897	m6A	700	+	7900896	7900897	0,20,0	143	8
14	7901059	7901060	m6A	683	+	7901059	7901060	0,17,0	149	7
14	8614422	8614423	m6A	800	+	8614422	8614423	0,124,0	39	49
14	8614462	8614463	m6A	767	+	8614462	8614463	0,26,0	39	10
14	8614476	8614477	m6A	783	+	8614476	8614477	0,131,0	35	51
14	8614555	8614556	m6A	833	+	8614555	8614556	0,34,0	37	14
14	8614560	8614561	m6A	917	+	8614560	8614561	0,152,0	37	60
14	9002209	9002210	m6A	833	+	9002209	9002210	0,116,0	33	46
14	9492723	9492724	m6A	567	+	9492723	9492724	0,28,0	27	11
14	9498151	9498152	m6A	800	+	9498151	9498152	0,95,0	62	37
14	9498194	9498195	m6A	883	+	9498194	9498195	0,128,0	72	50
14	9498587	9498588	m6A	850	+	9498587	9498588	0,14,0	71	6
14	10628453	10628454	m6A	933	+	10628453	10628454	0,17,0	44	7
14	10735888	10735889	m6A	967	+	10735888	10735889	0,142,0	27	56
14	10736455	10736456	m6A	950	+	10736455	10736456	0,58,0	35	23
14	11069754	11069755	m6A	733	+	11069754	11069755	0,69,0	37	27
14	11300486	11300487	m6A	900	+	11300486	11300487	0,113,0	27	44
14	11300727	11300728	m6A	733	+	11300727	11300728	0,75,0	44	30
14	11300753	11300754	m6A	750	+	11300753	11300754	0,39,0	53	15
14	11300771	11300772	m6A	567	+	11300771	11300772	0,13,0	58	5
14	11301181	11301182	m6A	783	+	11301181	11301182	0,118,0	69	46
14	11301325	11301326	m6A	667	+	11301325	11301326	0,13,0	58	5
14	11301616	11301617	m6A	800	+	11301616	11301617	0,34,0	91	13
14	11301675	11301676	m6A	583	+	11301675	11301676	0,18,0	84	7
14	11301726	11301727	m6A	783	+	11301726	11301727	0,52,0	69	20
14	11301932	11301933	m6A	700	+	11301932	11301933	0,15,0	86	6
14	12076900	12076901	m6A	733	-	12076900	12076901	0,13,0	59	5
14	12077042	12077043	m6A	833	-	12077042	12077043	0,16,0	64	6
14	12089813	12089814	m6A	767	-	12089813	12089814	0,13,0	39	5
14	12205231	12205232	m6A	667	+	12205231	12205232	0,15,0	53	6
14	12485269	12485270	m6A	833	+	12485269	12485270	0,18,0	29	7
14	13961225	13961226	m6A	800	+	13961225	13961226	0,20,0	25	8
14	14044481	14044482	m6A	800	+	14044481	14044482	0,17,0	44	7
14	14617924	14617925	m6A	917	+	14617924	14617925	0,20,0	25	8
14	14622326	14622327	m6A	800	+	14622326	14622327	0,123,0	29	48
14	14622704	14622705	m6A	833	+	14622704	14622705	0,27,0	28	11
14	14622794	14622795	m6A	767	+	14622794	14622795	0,26,0	30	10
14	14646809	14646810	m6A	733	-	14646809	14646810	0,18,0	29	7
14	14687945	14687946	m6A	800	-	14687945	14687946	0,90,0	77	35
14	14688230	14688231	m6A	767	-	14688230	14688231	0,79,0	74	31
14	14688248	14688249	m6A	867	-	14688248	14688249	0,18,0	70	7
14	14725217	14725218	m6A	867	-	14725217	14725218	0,38,0	27	15
14	14725222	14725223	m6A	600	-	14725222	14725223	0,29,0	26	12
14	14845509	14845510	m6A	833	+	14845509	14845510	0,14,0	107	6
14	15156510	15156511	m6A	800	+	15156510	15156511	0,52,0	352	20
14	15760626	15760627	m6A	750	-	15760626	15760627	0,44,0	58	17
14	15761026	15761027	m6A	833	-	15761026	15761027	0,17,0	60	7
14	15761217	15761218	m6A	650	-	15761217	15761218	0,33,0	31	13
14	15761235	15761236	m6A	833	-	15761235	15761236	0,99,0	62	39
14	15762613	15762614	m6A	683	-	15762613	15762614	0,24,0	43	9
14	15762622	15762623	m6A	533	-	15762622	15762623	0,15,0	50	6
14	15763137	15763138	m6A	700	-	15763137	15763138	0,55,0	51	22
14	16068423	16068424	m6A	717	-	16068423	16068424	0,37,0	41	15
14	16069250	16069251	m6A	750	-	16069250	16069251	0,73,0	28	29
14	16069452	16069453	m6A	867	-	16069452	16069453	0,29,0	26	12
14	16069518	16069519	m6A	933	-	16069518	16069519	0,73,0	35	29
14	16069616	16069617	m6A	933	-	16069616	16069617	0,35,0	29	14
14	16090781	16090782	m6A	717	+	16090781	16090782	0,35,0	29	14
14	16090895	16090896	m6A	633	+	16090895	16090896	0,49,0	26	19
14	16091760	16091761	m6A	717	+	16091760	16091761	0,62,0	33	24
14	16122981	16122982	m6A	800	+	16122981	16122982	0,96,0	45	38
14	16123513	16123514	m6A	683	+	16123513	16123514	0,43,0	59	17
14	16433145	16433146	m6A	633	-	16433145	16433146	0,16,0	47	6
14	16433301	16433302	m6A	650	-	16433301	16433302	0,14,0	38	5
14	16434280	16434281	m6A	717	-	16434280	16434281	0,91,0	28	36
14	16434521	16434522	m6A	733	-	16434521	16434522	0,19,0	27	7
14	16796568	16796569	m6A	800	-	16796568	16796569	0,49,0	26	19
14	21114997	21114998	m6A	800	+	21114997	21114998	0,59,0	43	23
14	21124119	21124120	m6A	833	-	21124119	21124120	0,21,0	110	8
14	21124559	21124560	m6A	567	-	21124559	21124560	0,14,0	90	6
14	21124651	21124652	m6A	667	-	21124651	21124652	0,19,0	95	7
14	21125059	21125060	m6A	883	-	21125059	21125060	0,150,0	68	59
14	21125312	21125313	m6A	833	-	21125312	21125313	0,37,0	62	14
14	21126576	21126577	m6A	833	-	21126576	21126577	0,21,0	61	8
14	21232970	21232971	m6A	667	-	21232970	21232971	0,51,0	25	20
14	21232981	21232982	m6A	783	-	21232981	21232982	0,61,0	25	24
14	21241943	21241944	m6A	900	+	21241943	21241944	0,124,0	84	49
14	21241955	21241956	m6A	700	+	21241955	21241956	0,32,0	88	12
14	21241973	21241974	m6A	833	+	21241973	21241974	0,96,0	74	38
14	21242029	21242030	m6A	800	+	21242029	21242030	0,34,0	67	13
14	21242175	21242176	m6A	667	+	21242175	21242176	0,42,0	79	16
14	21596781	21596782	m6A	867	-	21596781	21596782	0,49,0	36	19
14	21597408	21597409	m6A	800	-	21597408	21597409	0,49,0	36	19
14	21597799	21597800	m6A	700	-	21597799	21597800	0,22,0	35	9
14	21597887	21597888	m6A	783	-	21597887	21597888	0,16,0	32	6
14	21623282	21623283	m6A	700	-	21623282	21623283	0,14,0	36	6
14	21623499	21623500	m6A	967	-	21623499	21623500	0,132,0	29	52
14	21779151	21779152	m6A	800	+	21779151	21779152	0,110,0	51	43
14	21779242	21779243	m6A	883	+	21779242	21779243	0,16,0	66	6
14	21779552	21779553	m6A	667	+	21779552	21779553	0,22,0	71	8
14	21780175	21780176	m6A	717	+	21780175	21780176	0,36,0	85	14
14	21837251	21837252	m6A	900	+	21837251	21837252	0,15,0	51	6
14	21842817	21842818	m6A	817	+	21842817	21842818	0,18,0	111	7
14	21842885	21842886	m6A	800	+	21842885	21842886	0,43,0	112	17
14	21843118	21843119	m6A	767	+	21843118	21843119	0,92,0	105	36
14	21843203	21843204	m6A	767	+	21843203	21843204	0,60,0	72	24
14	21844883	21844884	m6A	767	+	21844883	21844884	0,24,0	95	10
14	21845627	21845628	m6A	750	+	21845627	21845628	0,82,0	93	32
14	21846013	21846014	m6A	667	+	21846013	21846014	0,52,0	113	20
14	21980542	21980543	m6A	600	-	21980542	21980543	0,18,0	42	7
14	21980730	21980731	m6A	767	-	21980730	21980731	0,120,0	36	47
14	21980786	21980787	m6A	600	-	21980786	21980787	0,29,0	44	11
14	21980833	21980834	m6A	750	-	21980833	21980834	0,83,0	37	32
14	22096796	22096797	m6A	700	+	22096796	22096797	0,20,0	38	8
14	22096984	22096985	m6A	733	+	22096984	22096985	0,82,0	50	32
14	22097033	22097034	m6A	767	+	22097033	22097034	0,15,0	53	6
14	22097221	22097222	m6A	750	+	22097221	22097222	0,104,0	44	41
14	22097302	22097303	m6A	767	+	22097302	22097303	0,122,0	50	48
14	22097371	22097372	m6A	833	+	22097371	22097372	0,82,0	53	32
14	22097882	22097883	m6A	867	+	22097882	22097883	0,105,0	56	41
14	22102306	22102307	m6A	767	-	22102306	22102307	0,33,0	31	13
14	22102318	22102319	m6A	667	-	22102318	22102319	0,41,0	31	16
14	22139247	22139248	m6A	767	+	22139247	22139248	0,46,0	326	18
14	22139345	22139346	m6A	700	+	22139345	22139346	0,23,0	291	9
14	22139430	22139431	m6A	733	+	22139430	22139431	0,24,0	302	9
14	22139989	22139990	m6A	700	+	22139989	22139990	0,22,0	323	9
14	22463297	22463298	m6A	667	+	22463297	22463298	0,73,0	28	29
14	22478630	22478631	m6A	600	+	22478630	22478631	0,31,0	25	12
14	22482323	22482324	m6A	700	-	22482323	22482324	0,98,0	26	38
14	22523717	22523718	m6A	700	+	22523717	22523718	0,80,0	32	31
14	23678896	23678897	m6A	733	+	23678896	23678897	0,32,0	40	12
14	24268226	24268227	m6A	767	-	24268226	24268227	0,57,0	40	22
14	25510135	25510136	m6A	900	+	25510135	25510136	0,19,0	134	8
14	25926022	25926023	m6A	833	-	25926022	25926023	0,136,0	431	53
14	26266197	26266198	m6A	900	+	26266197	26266198	0,59,0	30	23
14	26266358	26266359	m6A	817	+	26266358	26266359	0,137,0	26	54
14	26267050	26267051	m6A	567	+	26267050	26267051	0,22,0	34	9
14	26381377	26381378	m6A	717	-	26381377	26381378	0,34,0	30	13
14	26381442	26381443	m6A	967	-	26381442	26381443	0,43,0	30	17
14	26381451	26381452	m6A	783	-	26381451	26381452	0,45,0	34	18
14	26381696	26381697	m6A	800	-	26381696	26381697	0,44,0	35	17
14	26381810	26381811	m6A	717	-	26381810	26381811	0,85,0	30	33
14	26381915	26381916	m6A	833	-	26381915	26381916	0,153,0	35	60
14	26405780	26405781	m6A	783	-	26405780	26405781	0,69,0	193	27
14	26411100	26411101	m6A	783	-	26411100	26411101	0,13,0	79	5
14	26413428	26413429	m6A	667	-	26413428	26413429	0,22,0	71	8
14	26413779	26413780	m6A	817	-	26413779	26413780	0,92,0	94	36
14	26422342	26422343	m6A	750	-	26422342	26422343	0,17,0	31	6
14	26453016	26453017	m6A	900	-	26453016	26453017	0,158,0	142	62
14	26453213	26453214	m6A	833	-	26453213	26453214	0,107,0	134	42
14	26460882	26460883	m6A	600	-	26460882	26460883	0,29,0	26	12
14	26462853	26462854	m6A	750	-	26462853	26462854	0,17,0	31	6
14	26467567	26467568	m6A	800	-	26467567	26467568	0,115,0	195	45
14	26718805	26718806	m6A	633	+	26718805	26718806	0,16,0	81	6
14	26718916	26718917	m6A	800	+	26718916	26718917	0,27,0	86	10
14	26729196	26729197	m6A	717	+	26729196	26729197	0,43,0	142	17
14	28482740	28482741	m6A	567	+	28482740	28482741	0,21,0	37	8
14	28482856	28482857	m6A	700	+	28482856	28482857	0,64,0	36	25
14	28483098	28483099	m6A	667	+	28483098	28483099	0,34,0	37	14
14	28483287	28483288	m6A	667	+	28483287	28483288	0,24,0	42	10
14	28525397	28525398	m6A	800	+	28525397	28525398	0,118,0	26	46
14	28526757	28526758	m6A	667	+	28526757	28526758	0,16,0	33	6
14	28562515	28562516	m6A	733	+	28562515	28562516	0,76,0	37	30
14	28562563	28562564	m6A	817	+	28562563	28562564	0,121,0	38	47
14	30275179	30275180	m6A	733	+	30275179	30275180	0,20,0	25	8
14	30277743	30277744	m6A	933	+	30277743	30277744	0,17,0	31	6
14	30538623	30538624	m6A	717	-	30538623	30538624	0,81,0	63	32
14	30539137	30539138	m6A	750	-	30539137	30539138	0,18,0	57	7
14	30539273	30539274	m6A	767	-	30539273	30539274	0,14,0	56	5
14	30543707	30543708	m6A	767	+	30543707	30543708	0,31,0	65	12
14	30544056	30544057	m6A	833	+	30544056	30544057	0,137,0	89	54
14	30756252	30756253	m6A	817	+	30756252	30756253	0,32,0	32	12
14	30757460	30757461	m6A	633	+	30757460	30757461	0,15,0	52	6
14	30759025	30759026	m6A	833	+	30759025	30759026	0,81,0	66	32
14	30759224	30759225	m6A	900	+	30759224	30759225	0,68,0	60	27
14	30793224	30793225	m6A	767	+	30793224	30793225	0,16,0	48	6
14	30793564	30793565	m6A	767	+	30793564	30793565	0,106,0	36	42
14	30793650	30793651	m6A	950	+	30793650	30793651	0,17,0	30	7
14	30800783	30800784	m6A	800	+	30800783	30800784	0,25,0	232	10
14	30800944	30800945	m6A	700	+	30800944	30800945	0,28,0	261	11
14	30801148	30801149	m6A	733	+	30801148	30801149	0,16,0	263	6
14	30901616	30901617	m6A	567	-	30901616	30901617	0,13,0	78	5
14	30901638	30901639	m6A	800	-	30901638	30901639	0,14,0	76	5
14	30902413	30902414	m6A	883	-	30902413	30902414	0,19,0	55	7
14	30903417	30903418	m6A	633	-	30903417	30903418	0,29,0	26	12
14	30975744	30975745	m6A	767	-	30975744	30975745	0,23,0	124	9
14	30982329	30982330	m6A	900	-	30982329	30982330	0,21,0	37	8
14	30982363	30982364	m6A	633	-	30982363	30982364	0,68,0	34	26
14	31477749	31477750	m6A	750	-	31477749	31477750	0,14,0	36	6
14	31477793	31477794	m6A	767	-	31477793	31477794	0,20,0	38	8
14	31478623	31478624	m6A	833	-	31478623	31478624	0,88,0	26	35
14	31479468	31479469	m6A	850	-	31479468	31479469	0,60,0	34	24
14	31479496	31479497	m6A	900	-	31479496	31479497	0,34,0	30	13
14	31480167	31480168	m6A	800	-	31480167	31480168	0,20,0	39	8
14	31507315	31507316	m6A	733	+	31507315	31507316	0,99,0	31	39
14	31507501	31507502	m6A	950	+	31507501	31507502	0,13,0	39	5
14	31507517	31507518	m6A	633	+	31507517	31507518	0,111,0	39	44
14	31507528	31507529	m6A	983	+	31507528	31507529	0,175,0	32	69
14	31507700	31507701	m6A	550	+	31507700	31507701	0,30,0	34	12
14	31519266	31519267	m6A	817	+	31519266	31519267	0,68,0	82	27
14	31545024	31545025	m6A	900	+	31545024	31545025	0,128,0	44	50
14	31545046	31545047	m6A	833	+	31545046	31545047	0,111,0	39	44
14	31546465	31546466	m6A	800	+	31546465	31546466	0,68,0	34	26
14	31546484	31546485	m6A	950	+	31546484	31546485	0,137,0	26	54
14	31546540	31546541	m6A	933	+	31546540	31546541	0,36,0	35	14
14	31615858	31615859	m6A	600	-	31615858	31615859	0,21,0	180	8
14	31616064	31616065	m6A	900	-	31616064	31616065	0,130,0	137	51
14	31616234	31616235	m6A	750	-	31616234	31616235	0,107,0	153	42
14	31616722	31616723	m6A	733	-	31616722	31616723	0,26,0	128	10
14	31858015	31858016	m6A	717	-	31858015	31858016	0,64,0	48	25
14	31858071	31858072	m6A	900	-	31858071	31858072	0,79,0	42	31
14	32742935	32742936	m6A	617	-	32742935	32742936	0,24,0	83	10
14	32743138	32743139	m6A	867	-	32743138	32743139	0,96,0	90	38
14	32743217	32743218	m6A	833	-	32743217	32743218	0,88,0	90	34
14	32743352	32743353	m6A	800	-	32743352	32743353	0,105,0	75	41
14	32743368	32743369	m6A	733	-	32743368	32743369	0,129,0	79	51
14	32743844	32743845	m6A	700	-	32743844	32743845	0,32,0	55	13
14	32858252	32858253	m6A	833	+	32858252	32858253	0,17,0	44	7
14	32858910	32858911	m6A	600	+	32858910	32858911	0,16,0	63	6
14	32859500	32859501	m6A	617	-	32859500	32859501	0,19,0	27	7
14	32860052	32860053	m6A	550	-	32860052	32860053	0,20,0	25	8
14	32866866	32866867	m6A	650	-	32866866	32866867	0,23,0	44	9
14	32867474	32867475	m6A	633	-	32867474	32867475	0,20,0	39	8
14	32881832	32881833	m6A	733	-	32881832	32881833	0,22,0	679	8
14	32881860	32881861	m6A	867	-	32881860	32881861	0,122,0	709	48
14	32882709	32882710	m6A	700	-	32882709	32882710	0,15,0	457	6
14	32882820	32882821	m6A	833	-	32882820	32882821	0,20,0	438	8
14	32945360	32945361	m6A	883	+	32945360	32945361	0,62,0	74	24
14	32945382	32945383	m6A	767	+	32945382	32945383	0,55,0	65	22
14	33070461	33070462	m6A	800	-	33070461	33070462	0,26,0	39	10
14	33070632	33070633	m6A	633	-	33070632	33070633	0,33,0	39	13
14	33071220	33071221	m6A	683	-	33071220	33071221	0,43,0	47	17
14	33071296	33071297	m6A	950	-	33071296	33071297	0,29,0	52	12
14	33071420	33071421	m6A	600	-	33071420	33071421	0,19,0	40	8
14	33267893	33267894	m6A	800	+	33267893	33267894	0,128,0	44	50
14	33268359	33268360	m6A	700	+	33268359	33268360	0,87,0	35	34
14	33268455	33268456	m6A	767	+	33268455	33268456	0,26,0	29	10
14	33270562	33270563	m6A	700	-	33270562	33270563	0,13,0	80	5
14	33297984	33297985	m6A	683	-	33297984	33297985	0,14,0	36	6
14	33298009	33298010	m6A	667	-	33298009	33298010	0,29,0	44	11
14	33298616	33298617	m6A	717	-	33298616	33298617	0,29,0	70	11
14	33299085	33299086	m6A	867	-	33299085	33299086	0,17,0	61	7
14	33331891	33331892	m6A	800	-	33331891	33331892	0,17,0	163	7
14	33339712	33339713	m6A	933	-	33339712	33339713	0,20,0	25	8
14	33339719	33339720	m6A	700	-	33339719	33339720	0,59,0	26	23
14	33475692	33475693	m6A	733	-	33475692	33475693	0,14,0	681	5
14	33475823	33475824	m6A	833	-	33475823	33475824	0,72,0	566	28
14	33475845	33475846	m6A	700	-	33475845	33475846	0,31,0	447	12
14	33475894	33475895	m6A	733	-	33475894	33475895	0,33,0	536	13
14	33478690	33478691	m6A	700	-	33478690	33478691	0,13,0	329	5
14	33478716	33478717	m6A	833	-	33478716	33478717	0,22,0	319	8
14	33478729	33478730	m6A	600	-	33478729	33478730	0,16,0	301	6
14	33478883	33478884	m6A	733	-	33478883	33478884	0,44,0	252	17
14	33478899	33478900	m6A	767	-	33478899	33478900	0,36,0	238	14
14	33479026	33479027	m6A	700	-	33479026	33479027	0,14,0	162	6
14	33479071	33479072	m6A	700	-	33479071	33479072	0,19,0	144	8
14	33479271	33479272	m6A	633	-	33479271	33479272	0,48,0	126	19
14	33504552	33504553	m6A	800	+	33504552	33504553	0,13,0	40	5
14	33504877	33504878	m6A	867	+	33504877	33504878	0,62,0	41	24
14	33505039	33505040	m6A	700	+	33505039	33505040	0,32,0	64	12
14	33512905	33512906	m6A	767	+	33512905	33512906	0,19,0	41	7
14	33512996	33512997	m6A	917	+	33512996	33512997	0,109,0	42	43
14	33941140	33941141	m6A	617	-	33941140	33941141	0,37,0	41	15
14	33945072	33945073	m6A	767	-	33945072	33945073	0,47,0	27	18
14	33973898	33973899	m6A	567	-	33973898	33973899	0,23,0	44	9
14	33973978	33973979	m6A	767	-	33973978	33973979	0,113,0	43	44
14	33974045	33974046	m6A	700	-	33974045	33974046	0,50,0	41	20
14	33974062	33974063	m6A	867	-	33974062	33974063	0,131,0	33	52
14	33974488	33974489	m6A	733	-	33974488	33974489	0,47,0	38	18
14	33974625	33974626	m6A	633	-	33974625	33974626	0,38,0	27	15
14	33974702	33974703	m6A	767	-	33974702	33974703	0,64,0	28	25
14	34065120	34065121	m6A	967	+	34065120	34065121	0,71,0	25	28
14	34065365	34065366	m6A	683	+	34065365	34065366	0,94,0	27	37
14	34065615	34065616	m6A	900	+	34065615	34065616	0,85,0	27	33
14	34065680	34065681	m6A	900	+	34065680	34065681	0,36,0	35	14
14	34065704	34065705	m6A	600	+	34065704	34065705	0,21,0	37	8
14	35440929	35440930	m6A	683	+	35440929	35440930	0,14,0	36	6
14	35440987	35440988	m6A	1000	+	35440987	35440988	0,170,0	30	67
14	35884949	35884950	m6A	900	-	35884949	35884950	0,109,0	96	43
14	35889149	35889150	m6A	633	-	35889149	35889150	0,20,0	76	8
14	35890116	35890117	m6A	700	-	35890116	35890117	0,18,0	42	7
14	35890167	35890168	m6A	667	-	35890167	35890168	0,27,0	56	11
14	35892144	35892145	m6A	617	-	35892144	35892145	0,16,0	64	6
14	36423673	36423674	m6A	783	+	36423673	36423674	0,22,0	46	9
14	36428177	36428178	m6A	933	+	36428177	36428178	0,46,0	50	18
14	36428307	36428308	m6A	800	+	36428307	36428308	0,66,0	54	26
14	38763543	38763544	m6A	700	-	38763543	38763544	0,50,0	162	20
14	38783167	38783168	m6A	933	-	38783167	38783168	0,36,0	50	14
14	38783221	38783222	m6A	767	-	38783221	38783222	0,15,0	52	6
14	38846734	38846735	m6A	800	+	38846734	38846735	0,105,0	245	41
14	38846814	38846815	m6A	783	+	38846814	38846815	0,79,0	225	31
14	38846912	38846913	m6A	733	+	38846912	38846913	0,21,0	208	8
14	38847101	38847102	m6A	700	+	38847101	38847102	0,17,0	282	7
14	38850326	38850327	m6A	733	+	38850326	38850327	0,39,0	540	15
14	38850528	38850529	m6A	800	+	38850528	38850529	0,106,0	723	42
14	38850535	38850536	m6A	800	+	38850535	38850536	0,120,0	741	47
14	38884411	38884412	m6A	733	-	38884411	38884412	0,20,0	25	8
14	40746239	40746240	m6A	867	-	40746239	40746240	0,88,0	26	35
14	41466435	41466436	m6A	767	-	41466435	41466436	0,29,0	874	11
14	41466836	41466837	m6A	850	-	41466836	41466837	0,88,0	770	34
14	41466935	41466936	m6A	833	-	41466935	41466936	0,44,0	884	17
14	41466952	41466953	m6A	867	-	41466952	41466953	0,140,0	702	55
14	41466971	41466972	m6A	767	-	41466971	41466972	0,94,0	717	37
14	41467091	41467092	m6A	867	-	41467091	41467092	0,142,0	774	56
14	41467284	41467285	m6A	700	-	41467284	41467285	0,27,0	569	11
14	41469702	41469703	m6A	733	-	41469702	41469703	0,27,0	67	10
14	41474420	41474421	m6A	867	-	41474420	41474421	0,26,0	30	10
14	43605086	43605087	m6A	833	-	43605086	43605087	0,23,0	45	9
14	43605240	43605241	m6A	700	-	43605240	43605241	0,15,0	52	6
14	43605382	43605383	m6A	900	-	43605382	43605383	0,68,0	49	26
14	43605460	43605461	m6A	783	-	43605460	43605461	0,19,0	53	8
14	44777163	44777164	m6A	783	+	44777163	44777164	0,16,0	64	6
14	44823255	44823256	m6A	800	+	44823255	44823256	0,15,0	34	6
14	44823420	44823421	m6A	667	+	44823420	44823421	0,16,0	33	6
14	44823638	44823639	m6A	800	+	44823638	44823639	0,15,0	35	6
14	44824343	44824344	m6A	767	+	44824343	44824344	0,14,0	38	5
14	45363481	45363482	m6A	767	+	45363481	45363482	0,155,0	28	61
14	46088612	46088613	m6A	800	-	46088612	46088613	0,64,0	28	25
14	46089077	46089078	m6A	617	-	46089077	46089078	0,41,0	25	16
14	46154365	46154366	m6A	867	+	46154365	46154366	0,64,0	36	25
14	46154708	46154709	m6A	650	+	46154708	46154709	0,15,0	67	6
14	46154982	46154983	m6A	800	+	46154982	46154983	0,36,0	63	14
14	46352099	46352100	m6A	833	+	46352099	46352100	0,66,0	62	26
[truncated: 6,772 more rows]

## Sheet: Table S9
Table S9. Predicted m6A sites by different orthogonal methods used for comparative analysis
	File name (list of predicted m6A sites)*	Method	Cell line	Species	Technology	number of m6A sites	Study that produced the sequencing data	Study that produced the m6A sites list based on the data	genome annotation
	hg38-GLORI-seq-m6A-sites-HEK293T.bed	GLORI-seq	HEK293T	Human	Illumina	170240	Liu et al., 2023	Liu et al., 2023	hg38
	hg38-GLORI-seq-m6A-sites-HEK293T_cov25	GLORI-seq	HEK293T	Human	Illumina	37749	Liu et al., 2023	Liu et al., 2023	hg38
	hg38-m6A_sites_HEK293T_miCLIP_PROPER_CORRECTION.bed	miCLIP	HEK293T	Human	Illumina	43663	NA	NA	hg38
	hg38-m6A_sites_HEK293T_miCLIP_PROPER_CORRECTION_cov25_in_our_XPORE.bed	miCLIP	HEK293T	Human	Illumina	17226	NA	NA	hg38
	hg38-m6ACE_m6A_sites.bed	m6ACE-seq	HEK293T	Human	Illumina	15073	Pratanwanich et al. Nature Biotechnology 2021	Pratanwanich et al. Nature Biotechnology 2021	hg38
	hg38-m6ACE_m6A_sites_cov25.bed	m6ACE-seq	HEK293T	Human	Illumina	8869	Pratanwanich et al. Nature Biotechnology 2021	Pratanwanich et al. Nature Biotechnology 2021	hg38
	hg38-m6A_net_sites.bed	direct RNA (m6Anet algorithm)	HEK293T	Human	Nanopore	3119	Pratanwanich et al. Nature Biotechnology 2021	Hendra et al., Nature Methods 2022	hg38
	hg38-m6A_net_sites_cov25.bed	direct RNA (m6Anet algorithm)	HEK293T	Human	Nanopore	3065	Pratanwanich et al. Nature Biotechnology 2021	Hendra et al., Nature Methods 2023	hg38
	hg38-XPORE_m6A_sites_with_scores.bed	direct RNA (xPore algorithm)	HEK293T	Human	Nanopore	7203	Pratanwanich et al. Nature Biotechnology 2021	Pratanwanich et al. Nature Biotechnology 2021	hg38
	hg38-XPORE_m6A_sites_cov25.bed	direct RNA (xPore algorithm)	HEK293T	Human	Nanopore	7181	Pratanwanich et al. Nature Biotechnology 2021	Pratanwanich et al. Nature Biotechnology 2021	hg38
	m6Abasecaller_sites_HEK293T_WT_pooled_25cov_5freq.bed	direct RNA (m6ABasecaller)	HEK293T	Human	Nanopore	7922	Pratanwanich et al. Nature Biotechnology 2021	this study	hg38
	m6Abasecaller_sites_HepG2_WT_pooled_25cov_5freq.bed	direct RNA (m6ABasecaller)	HepG2	Human	Nanopore	28846	Chen, Ying, et al. bioRxiv 2021	this study	hg38
	m6Abasecaller_sites_mESC_WTMETTL3_25cov_5freq.bed	direct RNA (m6ABasecaller)	mESC	Mouse	Nanopore	8511	Jenjaroenpun P et al. Nucleic Acids Research 2021	this study	mm10
	m6Abasecaller_sites_mESC_WTMETTL14_25cov_5freq.bed	direct RNA (m6ABasecaller)	mESC	Mouse	Nanopore	4055	Jenjaroenpun P et al. Nucleic Acids Research 2021	this study	mm10
	m6Abasecaller_sites_zebrafish_WT_cov25_5freq.bed	direct RNA (m6ABasecaller)	Embryos 4hpf	Zebrafish	Nanopore	8771	Begik et al., Nat Methods 2022	this study	GRCz11
	* all files with "cov25" contain sites that were filtered to have 25 reads of coverage in the pooled WT2-WT3 from HEK293T xPore dataset

## Sheet: Table S10
Table S10. overlaps of m6A predictions between methods (% of sites predicted by methods listed in the rows that are found in methods listed in the columns)
	Nanopore-based methods			Illumina-based methods
	m6ABC	m6Anet	xPore	m6ACE-seq	miCLIP	GLORI-seq
m6ABC	1	0.22	0.14	0.25	0.47	0.89
m6Anet	0.58	1	0.28	0.29	0.64	0.91
xPore	0.16	0.12	1	0.11	0.15	0.23
m6ACE-seq	0.23	0.13	0.09	1	0.41	0.77
miCLIP	0.22	0.11	0.06	0.21	1	0.34
GLORI-seq	0.19	0.07	0.04	0.18	0.3	1

[truncated: 4 more sheets: Table S11, Table S12, Table S13, Table S14]
